# Supplementary material for: Autophagy deficiency promotes triple-negative breast cancer resistance to T cell-mediated cytotoxicity by blocking tenascin-C degradation
Source: Nat Commun. 2020 Jul 30;11:3806. doi: 10.1038/s41467-020-17395-y (PMC7393512; doi:10.1038/s41467-020-17395-y)
Supplement: Supplementary file 4 — Supplementary Data 1 [file 41467_2020_17395_MOESM4_ESM.xlsx]

## Sheet: Table S1 MDA-MB-231
Supplementary Data 1. MS identified quantification details for MDA-MB-231-WT and MDA-MB-231-Atg5KO#4 using a SILAC assay
Protein accession	Protein description	Gene name	MW [kDa]	Intensity MDA-MB-231-WT	Intensity MDA-MB-231-Atg5KO#4	Ratio Atg5KO#4/WT
P24821	Tenascin	TNC	240.85	0	5610700
Q9Y4G6	Talin-2	TLN2	271.61	0	7084800
P42336	Phosphatidylinositol 4,5-bisphosphate 3-kinase catalytic subunit alpha isoform	PIK3CA	124.28	0	4914500
Q8TDZ2	Protein-methionine sulfoxide oxidase MICAL1	MICAL1	117.87	0	36079000
P83916	Chromobox protein homolog 1	CBX1	21.418	0	10721000
O94953	Lysine-specific demethylase 4B	KDM4B	121.9	0	598630
Q96MU8	Kremen protein 1	KREMEN1	51.744	0	174940000
Q6UW68	Transmembrane protein 205	TMEM205	21.198	0	52580000
Q9H3W5	Leucine-rich repeat neuronal protein 3	LRRN3	79.423	0	33729000
O60831	PRA1 family protein 2	PRAF2	19.258	0	30487000
Q8N4Q1	Mitochondrial intermembrane space import and assembly protein 40	CHCHD4	15.996	0	29859000
Q6P5Z2	Serine/threonine-protein kinase N3	PKN3	99.419	0	28496000
Q9UPP1	Histone lysine demethylase PHF8	PHF8	117.86	0	24740000
O14976	Cyclin-G-associated kinase	GAK	143.19	0	18108000
Q16667	Cyclin-dependent kinase inhibitor 3	CDKN3	23.805	0	15254000
Q8NC54	Keratinocyte-associated transmembrane protein 2	KCT2	29.234	0	15174000
Q9ULJ7	Ankyrin repeat domain-containing protein 50	ANKRD50	155.86	0	14781000
Q96RD7	Pannexin-1	PANX1	48.05	0	14627000
Q9UQ84	Exonuclease 1	EXO1	94.102	0	14573000
Q9H477	Ribokinase	RBKS	34.143	0	13797000
Q5HYI8	Rab-like protein 3	RABL3	26.422	0	13701000
Q13574	Diacylglycerol kinase zeta	DGKZ	124.13	0	12066000
Q5J8M3	ER membrane protein complex subunit 4	EMC4	20.086	0	11187000
P20338	Ras-related protein Rab-4A	RAB4A	24.389	0	9706500
Q8TBK6	Zinc finger CCHC domain-containing protein 10	ZCCHC10	20.966	0	9448100
Q9NUG6	p53 and DNA damage-regulated protein 1	PDRG1	15.511	0	9072800
Q5SR56	Hippocampus abundant transcript-like protein 1	HIATL1	54.545	0	8975500
Q8N8J7	Uncharacterized protein C4orf32	C4orf32	14.652	0	8801600
Q96GX2	Putative ataxin-7-like protein 3B	ATXN7L3B	10.771	0	8751200
Q31610	HLA class I histocompatibility antigen, B-81 alpha chain;HLA class I histocompatibility antigen, B-48 alpha chain	HLA-B	40.4	0	8628000
Q9UJA3	DNA helicase MCM8	MCM8	93.696	0	8490900
Q969H6	Ribonuclease P/MRP protein subunit POP5	POP5	18.819	0	8450800
P54652	Heat shock-related 70 kDa protein 2	HSPA2	70.02	0	8105100
Q6ZPD9	Probable C-mannosyltransferase DPY19L3	DPY19L3	83.196	0	7746800
Q9H6E4	Coiled-coil domain-containing protein 134	CCDC134	26.56	0	7583700
Q8N697	Solute carrier family 15 member 4	SLC15A4	62.033	0	7132000
Q13686	Alkylated DNA repair protein alkB homolog 1	ALKBH1	43.831	0	6563900
Q16720	Plasma membrane calcium-transporting ATPase 3	ATP2B3	134.2	0	6301000
Q9UBH6	Xenotropic and polytropic retrovirus receptor 1	XPR1	81.534	0	6188900
O14772	Fucose-1-phosphate guanylyltransferase	FPGT	66.598	0	6132600
Q96JC1	Vam6/Vps39-like protein	VPS39	101.81	0	6019100
O43542	DNA repair protein XRCC3	XRCC3	37.849	0	5864400
Q9UIF7	A/G-specific adenine DNA glycosylase	MUTYH	60.069	0	5790900
O43505	N-acetyllactosaminide beta-1,3-N-acetylglucosaminyltransferase	B3GNT1	47.119	0	5647300
P78317	E3 ubiquitin-protein ligase RNF4	RNF4	21.319	0	5211600
Q96EH3	Mitochondrial assembly of ribosomal large subunit protein 1	MALSU1	26.17	0	5197200
Q96AE7	Tetratricopeptide repeat protein 17	TTC17	129.56	0	5163800
Q8IWL3	Iron-sulfur cluster co-chaperone protein HscB, mitochondrial	HSCB	27.422	0	5099000
Q9Y6X8	Zinc fingers and homeoboxes protein 2	ZHX2	92.306	0	4743400
Q8IY47	Kelch repeat and BTB domain-containing protein 2	KBTBD2	71.33	0	4716400
Q99741	Cell division control protein 6 homolog	CDC6	62.72	0	4663600
O15318	DNA-directed RNA polymerase III subunit RPC7	POLR3G	25.914	0	4517400
Q5T3J3	Ligand-dependent nuclear receptor-interacting factor 1	LRIF1	84.567	0	4413100
O14727	Apoptotic protease-activating factor 1	APAF1	141.84	0	4361500
Q9P0W5	Schwannomin-interacting protein 1	SCHIP1	53.479	0	4249200
Q8TEQ8	GPI ethanolamine phosphate transferase 3	PIGO	118.7	0	4068000
Q92963	GTP-binding protein Rit1	RIT1	25.145	0	4009100
Q8WU10	Pyridine nucleotide-disulfide oxidoreductase domain-containing protein 1	PYROXD1	55.792	0	3968000
Q86Y37	CDK2-associated and cullin domain-containing protein 1	CACUL1	41.063	0	3891400
Q69YH5	Cell division cycle-associated protein 2	CDCA2	112.68	0	3797000
Q15776	Zinc finger protein with KRAB and SCAN domains 8	ZKSCAN8	65.815	0	3780700
Q9HB20	Pleckstrin homology domain-containing family A member 3	PLEKHA3	33.861	0	3694600
Q03393	6-pyruvoyl tetrahydrobiopterin synthase	PTS	16.386	0	3577100
Q9HD23	Magnesium transporter MRS2 homolog, mitochondrial	MRS2	50.317	0	3570800
Q9H0V1	Transmembrane protein 168	TMEM168	79.754	0	3549100
Q9NP87	DNA-directed DNA/RNA polymerase mu	POLM	54.815	0	3526900
Q16820	Meprin A subunit beta	MEP1B	79.57	0	3460800
A7E2V4	Zinc finger SWIM domain-containing protein 8	ZSWIM8	197.3	0	3360400
Q9GZP1	Neurensin-2	NRSN2	21.983	0	3266700
O00189	AP-4 complex subunit mu-1	AP4M1	49.976	0	3188000
O75943	Cell cycle checkpoint protein RAD17	RAD17	77.054	0	2931600
Q9Y576	Ankyrin repeat and SOCS box protein 1	ASB1	37.014	0	2874400
Q96N38	Zinc finger protein 714;Zinc finger protein 431;Zinc finger protein 92;Zinc finger protein 93	ZNF714;ZNF431;ZNF92;ZNF93	63.883	0	2755800
Q9NSB8	Homer protein homolog 2	HOMER2	40.627	0	2398200
Q8WZ73	E3 ubiquitin-protein ligase rififylin	RFFL	40.514	0	2220600
Q6PJ61	F-box only protein 46	FBXO46	64.63	0	2220500
Q8NB14	Ubiquitin carboxyl-terminal hydrolase 38	USP38	116.54	0	1471900
Q12774	Rho guanine nucleotide exchange factor 5	ARHGEF5	176.8	0	1222500
Q15427	Splicing factor 3B subunit 4	SF3B4	44.385	0	950040
Q6ZUT6	Uncharacterized protein C15orf52	C15orf52	57.324	0	882850
P61204	ADP-ribosylation factor 3	ARF3	20.601	0	810140
Q96LD8	Sentrin-specific protease 8	SENP8	24.107	0	597930
Q9C0G0	Zinc finger protein 407;Zinc finger protein Aiolos;Zinc finger protein 284;Zinc finger protein 226	ZNF407;IKZF3;ZNF284;ZNF226	247.36	0	579230
Q01995	Transgelin	TAGLN	22.611	31368000	95886000	2.7178
O00458	Interferon-related developmental regulator 1	IFRD1	50.268	19657000	33256000	2.2132
Q9UI15	Transgelin-3	TAGLN3	22.472	16259000	38247000	2.1678
O94782	Ubiquitin carboxyl-terminal hydrolase 1	USP1	88.206	8643900	17147000	2.1616
O95684	FGFR1 oncogene partner	FGFR1OP	43.064	20686000	52330000	1.9634
Q14162	Scavenger receptor class F member 1	SCARF1	87.386	22426000	34676000	1.9218
Q6P1Q0	LETM1 domain-containing protein 1	LETMD1	41.79	9330600	17640000	1.8901
Q8N8R3	Mitochondrial basic amino acids transporter	SLC25A29	32.062	6690600	8161500	1.8517
Q9UPQ0	LIM and calponin homology domains-containing protein 1	LIMCH1	121.87	14958000	42107000	1.8097
Q16763	Ubiquitin-conjugating enzyme E2 S	UBE2S	23.845	294240000	527390000	1.7879
O95905	Protein SGT1	ECD	72.757	502160000	557270000	1.7793
Q9BZL4	Protein phosphatase 1 regulatory subunit 12C	PPP1R12C	84.88	28041000	22054000	1.7472
Q12834	Cell division cycle protein 20 homolog	CDC20	54.722	113550000	190820000	1.7243
Q9NZJ0	Denticleless protein homolog	DTL	79.467	5885600	14534000	1.7164
Q02952	A-kinase anchor protein 12	AKAP12	191.48	307080000	473290000	1.6899
P29279	Connective tissue growth factor	CTGF	38.091	144170000	233440000	1.6575
Q5T9L3	Protein wntless homolog	WLS	62.253	36304000	63249000	1.6523
Q8IWC1	MAP7 domain-containing protein 3	MAP7D3	98.428	78710000	113830000	1.6469
P24468	COUP transcription factor 2;COUP transcription factor 1	NR2F2;NR2F1	45.571	33250000	49216000	1.6421
Q9NQW6	Actin-binding protein anillin	ANLN	124.2	129340000	218360000	1.6398
P31350	Ribonucleoside-diphosphate reductase subunit M2	RRM2	44.877	483580000	647650000	1.6385
Q6P158	Putative ATP-dependent RNA helicase DHX57	DHX57	155.6	60760000	63945000	1.6368
Q9BXW9	Fanconi anemia group D2 protein	FANCD2	164.13	42179000	82172000	1.6116
O43663	Protein regulator of cytokinesis 1	PRC1	71.606	98966000	115900000	1.6034
Q96G74	OTU domain-containing protein 5	OTUD5	60.625	11097000	14260000	1.6028
Q8TF46	DIS3-like exonuclease 1	DIS3L	120.79	16395000	34653000	1.5978
Q969P0	Immunoglobulin superfamily member 8	IGSF8	65.033	11432000	14025000	1.5921
Q99439	Calponin-2	CNN2	33.697	809860000	1182200000	1.5819
Q14192	Four and a half LIM domains protein 2	FHL2	32.193	121550000	183290000	1.5819
O00754	Lysosomal alpha-mannosidase;Lysosomal alpha-mannosidase A peptide;Lysosomal alpha-mannosidase B peptide;Lysosomal alpha-mannosidase C peptide;Lysosomal alpha-mannosidase D peptide;Lysosomal alpha-mannosidase E peptide	MAN2B1	113.74	62412000	103570000	1.5741
Q15276	Rab GTPase-binding effector protein 1	RABEP1	99.289	28605000	39403000	1.5739
P04637	Cellular tumor antigen p53	TP53	43.653	421160000	637040000	1.5724
P05120	Plasminogen activator inhibitor 2	SERPINB2	46.596	3621500000	5300300000	1.5707
Q8WVK2	U4/U6.U5 small nuclear ribonucleoprotein 27 kDa protein	SNRNP27	18.86	75183000	61123000	1.5565
Q969G6	Riboflavin kinase	RFK	17.623	85596000	79968000	1.546
Q96GD0	Pyridoxal phosphate phosphatase	PDXP	31.698	35223000	28302000	1.5385
Q99569	Plakophilin-4	PKP4	131.87	8179400	19622000	1.5367
Q15004	PCNA-associated factor	KIAA0101	11.986	113560000	149500000	1.53
Q9UQR0	Sex comb on midleg-like protein 2	SCML2	77.256	34852000	10113000	1.5285
Q9Y2Z2	Protein MTO1 homolog, mitochondrial	MTO1	79.963	15834000	16584000	1.5283
Q2NL82	Pre-rRNA-processing protein TSR1 homolog	TSR1	91.809	864640000	1356400000	1.5259
P14635	G2/mitotic-specific cyclin-B1	CCNB1	48.337	76238000	107360000	1.5256
P26374	Rab proteins geranylgeranyltransferase component A 2	CHML	74.071	15221000	16057000	1.519
Q9P2R3	Ankyrin repeat and FYVE domain-containing protein 1	ANKFY1	128.4	48092000	38776000	1.5135
P52735	Guanine nucleotide exchange factor VAV2	VAV2	101.29	13529000	23883000	1.499
Q8WWQ0	PH-interacting protein	PHIP	206.69	22208000	36606000	1.4984
Q9HCI6	Uncharacterized protein KIAA1586	KIAA1586	89.672	17725000	18169000	1.4977
O96007	Molybdopterin synthase catalytic subunit	MOCS2	20.944	69325000	86067000	1.4928
P51116	Fragile X mental retardation syndrome-related protein 2	FXR2	74.222	167990000	252100000	1.4897
Q9H6Y7	E3 ubiquitin-protein ligase RNF167	RNF167	38.298	49246000	61248000	1.4877
Q9H6S3	Epidermal growth factor receptor kinase substrate 8-like protein 2	EPS8L2	80.62	38818000	29547000	1.4853
O60318	Germinal-center associated nuclear protein	MCM3AP	218.4	29040000	16643000	1.4802
Q9HD47	Ran guanine nucleotide release factor	RANGRF	20.448	9197700	39967000	1.4782
Q12873	Chromodomain-helicase-DNA-binding protein 3	CHD3	226.59	47483000	36219000	1.4776
Q9UBW7	Zinc finger MYM-type protein 2	ZMYM2	154.91	7865600	10241000	1.4754
Q9GZR1	Sentrin-specific protease 6	SENP6	126.14	10999000	13444000	1.4745
O00762	Ubiquitin-conjugating enzyme E2 C	UBE2C	19.652	688620000	733730000	1.4744
Q9Y3M8	StAR-related lipid transfer protein 13	STARD13	124.97	14531000	18073000	1.4718
Q00169	Phosphatidylinositol transfer protein alpha isoform	PITPNA	31.806	387550000	499880000	1.4635
O95235	Kinesin-like protein KIF20A	KIF20A	100.28	140440000	198550000	1.4608
Q71F23	Centromere protein U	CENPU	47.521	37294000	47863000	1.4549
P02792	Ferritin light chain	FTL	20.019	474450000	497130000	1.4524
Q9BZX2	Uridine-cytidine kinase 2	UCK2	29.299	181300000	303690000	1.4519
Q9H0P0	Cytosolic 5-nucleotidase 3A	NT5C3A	37.948	153480000	257500000	1.4507
Q8WVD3	E3 ubiquitin-protein ligase RNF138	RNF138	28.192	29878000	33543000	1.4449
Q5SVZ6	Zinc finger MYM-type protein 1	ZMYM1	128.72	5791100	5772600	1.4448
Q86VP1	Tax1-binding protein 1	TAX1BP1	90.876	81217000	103970000	1.4446
Q9Y6Y0	Influenza virus NS1A-binding protein	IVNS1ABP	71.729	37768000	88941000	1.4426
P09493	Tropomyosin alpha-1 chain	TPM1	32.708	105210000	122140000	1.4402
Q13416	Origin recognition complex subunit 2	ORC2	65.971	11732000	7020500	1.4389
Q9NYS0	NF-kappa-B inhibitor-interacting Ras-like protein 1	NKIRAS1	21.643	24501000	22575000	1.4377
Q0ZGT2	Nexilin	NEXN	80.657	15807000	21341000	1.4352
Q9Y4B5	Microtubule cross-linking factor 1	MTCL1	209.52	50826000	48290000	1.4342
Q9H553	Alpha-1,3/1,6-mannosyltransferase ALG2	ALG2	47.091	26749000	37903000	1.4334
P43034	Platelet-activating factor acetylhydrolase IB subunit alpha	PAFAH1B1	46.637	900430000	1157100000	1.429
Q96S19	UPF0585 protein C16orf13	C16orf13	22.578	47236000	62059000	1.429
Q5M775	Cytospin-B	SPECC1	118.58	70266000	116690000	1.4244
P53609	Geranylgeranyl transferase type-1 subunit beta	PGGT1B	42.368	12454000	17719000	1.421
Q7Z7K6	Centromere protein V	CENPV	29.946	102550000	181890000	1.4167
Q13501	Sequestosome-1	SQSTM1	47.687	866010000	1062000000	1.4111
Q9BQ52	Zinc phosphodiesterase ELAC protein 2	ELAC2	92.218	612020000	797710000	1.4108
Q96HR8	H/ACA ribonucleoprotein complex non-core subunit NAF1	NAF1	53.716	20726000	39467000	1.4095
Q9BXK1	Krueppel-like factor 16	KLF16	25.43	22875000	27662000	1.4085
Q96GA3	Protein LTV1 homolog	LTV1	54.854	109200000	116190000	1.408
Q9NXH8	Torsin-4A	TOR4A	46.914	70333000	95919000	1.4013
Q86SQ0	Pleckstrin homology-like domain family B member 2	PHLDB2	142.16	48165000	56838000	1.3988
Q96GA7	Serine dehydratase-like	SDSL	34.674	39161000	46616000	1.3961
Q8NEM2	SHC SH2 domain-binding protein 1	SHCBP1	75.69	60160000	68828000	1.3946
P13196	5-aminolevulinate synthase, nonspecific, mitochondrial	ALAS1	70.58	28796000	49773000	1.3936
P41134	DNA-binding protein inhibitor ID-1	ID1	16.132	13457000	16336000	1.3925
Q99541	Perilipin-2	PLIN2	48.075	54435000	74706000	1.3888
Q9NUQ3	Gamma-taxilin	TXLNG	60.585	150520000	119550000	1.3885
Q9BYN0	Sulfiredoxin-1	SRXN1	14.259	188260000	275400000	1.3866
Q92793	CREB-binding protein	CREBBP	265.35	105780000	44251000	1.3814
Q9UL63	Muskelin	MKLN1	84.767	14792000	47163000	1.3794
P04156	Major prion protein	PRNP	27.661	153180000	210250000	1.3787
Q9UIC8	Leucine carboxyl methyltransferase 1	LCMT1	38.379	18247000	34764000	1.3729
Q6PCD5	E3 ubiquitin-protein ligase RFWD3	RFWD3	85.093	8006600	13870000	1.3718
Q9NVI1	Fanconi anemia group I protein	FANCI	149.32	29953000	34519000	1.37
P22676	Calretinin	CALB2	31.54	483670000	636490000	1.3668
Q9NSV4	Protein diaphanous homolog 3	DIAPH3	136.92	63114000	99373000	1.3668
Q5VZ46	Uncharacterized protein KIAA1614	KIAA1614	126.6	12699000	17369000	1.3662
P60520	Gamma-aminobutyric acid receptor-associated protein-like 2	GABARAPL2	13.667	165810000	195520000	1.3659
P09104	Gamma-enolase	ENO2	47.268	79515000	256270000	1.3657
Q96G23	Ceramide synthase 2	CERS2	44.876	188170000	229270000	1.3616
Q6QNY0	Biogenesis of lysosome-related organelles complex 1 subunit 3	BLOC1S3	21.255	16808000	18055000	1.3608
Q9UJA5	tRNA (adenine(58)-N(1))-methyltransferase non-catalytic subunit TRM6	TRMT6	55.799	532270000	711110000	1.3601
Q68D91	Metallo-beta-lactamase domain-containing protein 2	MBLAC2	31.371	15941000	31875000	1.3591
O00622	Protein CYR61	CYR61	42.026	418510000	493900000	1.359
P15559	NAD(P)H dehydrogenase [quinone] 1	NQO1	30.867	25927000	36431000	1.3582
P28347	Transcriptional enhancer factor TEF-1;Transcriptional enhancer factor TEF-5	TEAD1;TEAD3	47.945	24985000	35213000	1.3575
Q14156	Protein EFR3 homolog A	EFR3A	92.923	10039000	8741900	1.357
Q99567	Nuclear pore complex protein Nup88	NUP88	83.541	229520000	198160000	1.356
Q86V21	Acetoacetyl-CoA synthetase	AACS	75.143	84208000	81613000	1.3556
Q9UPU9	Protein Smaug homolog 1	SAMD4A	79.414	29648000	22086000	1.3556
Q8NDI1	EH domain-binding protein 1	EHBP1	140.02	70015000	83105000	1.3542
P05976	Myosin light chain 1/3, skeletal muscle isoform;Myosin light chain 3	MYL1;MYL3	21.145	113930000	131010000	1.3514
Q96QR8	Transcriptional activator protein Pur-beta	PURB	33.24	156670000	174370000	1.3499
Q9NUD5	Zinc finger CCHC domain-containing protein 3	ZCCHC3	43.618	30522000	36668000	1.3496
P42575	Caspase-2;Caspase-2 subunit p18;Caspase-2 subunit p13;Caspase-2 subunit p12	CASP2	50.685	40269000	59711000	1.3477
Q9BZ23	Pantothenate kinase 2, mitochondrial	PANK2	62.68	24786000	33959000	1.3463
Q9H1D9	DNA-directed RNA polymerase III subunit RPC6	POLR3F	35.684	47538000	57330000	1.3456
Q9UEW8	STE20/SPS1-related proline-alanine-rich protein kinase	STK39	59.473	96884000	113420000	1.3447
Q4U2R6	39S ribosomal protein L51, mitochondrial	MRPL51	15.095	56402000	54996000	1.3431
Q9Y5S9	RNA-binding protein 8A	RBM8A	19.889	480590000	223520000	1.3425
Q8IW35	Centrosomal protein of 97 kDa	CEP97	96.98	32469000	21008000	1.3423
P10619	Lysosomal protective protein;Lysosomal protective protein 32 kDa chain;Lysosomal protective protein 20 kDa chain	CTSA	54.465	192420000	257780000	1.3413
Q9NS86	LanC-like protein 2	LANCL2	50.854	72762000	92570000	1.341
P45985	Dual specificity mitogen-activated protein kinase kinase 4	MAP2K4	44.287	72431000	76808000	1.34
Q9BYN8	28S ribosomal protein S26, mitochondrial	MRPS26	24.211	128730000	138550000	1.3377
Q7L5Y9	Macrophage erythroblast attacher	MAEA	45.287	14974000	27739000	1.3363
Q9Y3Z3	Deoxynucleoside triphosphate triphosphohydrolase SAMHD1	SAMHD1	72.2	684580000	852320000	1.3305
Q9NXV2	BTB/POZ domain-containing protein KCTD5	KCTD5	26.092	20923000	23939000	1.329
P19105	Myosin regulatory light chain 12A;Myosin regulatory light chain 12B	MYL12A;MYL12B	19.794	1880500000	2282300000	1.3286
Q5T160	Probable arginine--tRNA ligase, mitochondrial	RARS2	65.505	5129600	5592600	1.3285
Q9UKN8	General transcription factor 3C polypeptide 4	GTF3C4	91.981	128180000	133290000	1.3251
Q86XL3	Ankyrin repeat and LEM domain-containing protein 2	ANKLE2	104.11	85525000	124000000	1.3247
Q15417	Calponin-3	CNN3	36.413	1542300000	1905300000	1.324
O75534	Cold shock domain-containing protein E1	CSDE1	88.884	1638400000	1893400000	1.3233
Q8IX90	Spindle and kinetochore-associated protein 3	SKA3	46.359	29927000	40605000	1.3227
Q9H0R6	Glutamyl-tRNA(Gln) amidotransferase subunit A, mitochondrial	QRSL1	57.46	37901000	26757000	1.3224
P53667	LIM domain kinase 1	LIMK1	72.584	10387000	16111000	1.3209
Q8IVM0	Coiled-coil domain-containing protein 50	CCDC50	35.822	123750000	168510000	1.3184
Q9HAV4	Exportin-5	XPO5	136.31	1019400000	1233500000	1.3182
Q9H1Z4	WD repeat-containing protein 13	WDR13	53.695	30098000	22028000	1.3168
Q5TC84	Opioid growth factor receptor-like protein 1	OGFRL1	51.251	26086000	45255000	1.3156
Q86YQ8	Copine-8	CPNE8	63.107	42824000	29532000	1.315
Q9H0C8	Integrin-linked kinase-associated serine/threonine phosphatase 2C	ILKAP	42.906	300980000	368400000	1.3139
P48507	Glutamate--cysteine ligase regulatory subunit	GCLM	30.727	301760000	302240000	1.3136
Q9H8V3	Protein ECT2	ECT2	103.5	35337000	64003000	1.3118
O95696	Bromodomain-containing protein 1	BRD1	119.52	4454700	6667200	1.3101
Q96II8	Leucine-rich repeat and calponin homology domain-containing protein 3	LRCH3	86.082	26682000	24837000	1.31
P49454	Centromere protein F	CENPF	367.76	98696000	108250000	1.3083
P42574	Caspase-3;Caspase-3 subunit p17;Caspase-3 subunit p12	CASP3	31.608	342880000	398780000	1.3082
P36969	Phospholipid hydroperoxide glutathione peroxidase, mitochondrial	GPX4	22.174	35612000	43855000	1.3072
Q2TB10	Zinc finger protein 800	ZNF800	75.235	30678000	33559000	1.3071
O75153	Clustered mitochondria protein homolog	CLUH	146.67	797480000	1080300000	1.3051
Q9NZJ7	Mitochondrial carrier homolog 1	MTCH1	41.544	68560000	221460000	1.3037
P26572	Alpha-1,3-mannosyl-glycoprotein 2-beta-N-acetylglucosaminyltransferase	MGAT1	50.878	61590000	76083000	1.3033
Q15334	Lethal(2) giant larvae protein homolog 1	LLGL1	115.42	78070000	80637000	1.3028
Q6P6B7	Ankyrin repeat domain-containing protein 16	ANKRD16	39.283	10741000	14919000	1.3027
Q8WZA0	Protein LZIC	LZIC	21.494	25192000	69504000	1.3026
Q9BRT2	Ubiquinol-cytochrome-c reductase complex assembly factor 2	UQCC2	14.875	41073000	54687000	1.3026
Q8WZ82	Ovarian cancer-associated gene 2 protein	OVCA2	24.418	72809000	55014000	1.3016
O43572	A-kinase anchor protein 10, mitochondrial	AKAP10	73.817	66637000	42842000	1.3005
A1L390	Pleckstrin homology domain-containing family G member 3	PLEKHG3	134.41	16034000	14525000	1.3002
P07199	Major centromere autoantigen B	CENPB	65.171	75146000	114370000	1.2988
Q9H857	5-nucleotidase domain-containing protein 2	NT5DC2	60.718	32809000	44395000	1.2983
P50897	Palmitoyl-protein thioesterase 1	PPT1	34.193	374350000	345080000	1.2977
O75083	WD repeat-containing protein 1	WDR1	66.193	8803700000	10414000000	1.2959
Q8WWK9	Cytoskeleton-associated protein 2	CKAP2	76.986	32754000	40031000	1.2955
P17707	S-adenosylmethionine decarboxylase proenzyme;S-adenosylmethionine decarboxylase alpha chain;S-adenosylmethionine decarboxylase beta chain	AMD1	38.339	13415000	14665000	1.2951
Q8WXA3	RUN and FYVE domain-containing protein 2	RUFY2	75.054	20360000	26036000	1.2892
Q13043	Serine/threonine-protein kinase 4;Serine/threonine-protein kinase 4 37kDa subunit;Serine/threonine-protein kinase 4 18kDa subunit	STK4	55.63	65674000	91796000	1.2891
P26358	DNA (cytosine-5)-methyltransferase 1	DNMT1	183.16	1506900000	1799600000	1.2875
Q9BUL5	PHD finger protein 23	PHF23	43.818	42288000	42220000	1.2869
P46734	Dual specificity mitogen-activated protein kinase kinase 3	MAP2K3	39.318	362200000	483010000	1.2847
Q5VVQ6	Ubiquitin thioesterase OTU1	YOD1	38.322	12979000	19166000	1.2838
Q9H410	Kinetochore-associated protein DSN1 homolog	DSN1	40.067	15729000	17441000	1.2831
Q99661	Kinesin-like protein KIF2C	KIF2C	81.312	382010000	435740000	1.2821
Q06190	Serine/threonine-protein phosphatase 2A regulatory subunit B subunit alpha	PPP2R3A	130.28	22976000	28260000	1.2815
P40189	Interleukin-6 receptor subunit beta	IL6ST	103.54	13565000	14842000	1.2814
P29992	Guanine nucleotide-binding protein subunit alpha-11;Guanine nucleotide-binding protein subunit alpha-14	GNA11;GNA14	42.123	55187000	54807000	1.2813
Q9UPT9	Ubiquitin carboxyl-terminal hydrolase 22	USP22	59.96	58777000	73443000	1.281
Q7Z6M1	Rab9 effector protein with kelch motifs	RABEPK	40.564	53738000	54677000	1.2799
Q8WUP2	Filamin-binding LIM protein 1	FBLIM1	40.669	91244000	93253000	1.2796
Q04726	Transducin-like enhancer protein 3	TLE3	83.416	52620000	57174000	1.2788
Q9UBK8	Methionine synthase reductase	MTRR	80.409	86545000	111720000	1.2777
Q9H7D7	WD repeat-containing protein 26	WDR26	72.123	102190000	95745000	1.277
P46379	Large proline-rich protein BAG6	BAG6	119.41	846620000	1025700000	1.2754
Q9NQ29	Putative RNA-binding protein Luc7-like 1	LUC7L	43.727	1683100000	2139500000	1.275
Q9HB40	Retinoid-inducible serine carboxypeptidase	SCPEP1	50.83	38345000	42014000	1.2734
Q9BUI4	DNA-directed RNA polymerase III subunit RPC3	POLR3C	60.611	130930000	148140000	1.2733
Q6PL18	ATPase family AAA domain-containing protein 2	ATAD2	158.55	141440000	173290000	1.2724
P25942	Tumor necrosis factor receptor superfamily member 5	CD40	30.619	36911000	28897000	1.2723
Q9UNZ5	Leydig cell tumor 10 kDa protein homolog	C19orf53	10.576	137840000	147610000	1.2717
Q14147	Probable ATP-dependent RNA helicase DHX34	DHX34	128.12	12284000	22833000	1.2713
O75880	Protein SCO1 homolog, mitochondrial	SCO1	33.814	253050000	294860000	1.2711
Q6ZS17	Protein FAM65A	FAM65A	132.31	52585000	49761000	1.2701
Q13643	Four and a half LIM domains protein 3	FHL3	31.192	138030000	116250000	1.27
Q6UVJ0	Spindle assembly abnormal protein 6 homolog	SASS6	74.396	9322800	12460000	1.2693
O43491	Band 4.1-like protein 2	EPB41L2	112.59	682290000	845080000	1.2686
Q15691	Microtubule-associated protein RP/EB family member 1	MAPRE1	29.999	1861500000	1730300000	1.2674
Q07021	Complement component 1 Q subcomponent-binding protein, mitochondrial	C1QBP	31.362	190850000	227310000	1.2663
Q9BPX5	Actin-related protein 2/3 complex subunit 5-like protein	ARPC5L	16.941	484910000	539180000	1.2662
Q9ULC3	Ras-related protein Rab-23	RAB23	26.659	73590000	78562000	1.2659
Q9GZZ1	N-alpha-acetyltransferase 50	NAA50	19.398	467320000	670670000	1.2654
Q3KQU3	MAP7 domain-containing protein 1	MAP7D1	92.819	51629000	68817000	1.2652
P60842	Eukaryotic initiation factor 4A-I	EIF4A1	46.153	18258000000	20634000000	1.2645
Q8N999	Uncharacterized protein C12orf29	C12orf29	37.49	252600000	235310000	1.2645
P35241	Radixin	RDX	68.563	146460000	229150000	1.2642
P52306	Rap1 GTPase-GDP dissociation stimulator 1	RAP1GDS1	66.316	236390000	223630000	1.2634
Q86XI2	Condensin-2 complex subunit G2	NCAPG2	130.96	105220000	121850000	1.2633
Q8IY22	C-Maf-inducing protein	CMIP	86.33	78104000	84818000	1.263
Q99075	Proheparin-binding EGF-like growth factor;Heparin-binding EGF-like growth factor	HBEGF	23.067	51303000	77540000	1.2622
Q9Y276	Mitochondrial chaperone BCS1	BCS1L	47.534	18414000	23634000	1.2619
Q16637	Survival motor neuron protein	SMN1	31.848	386690000	223380000	1.2616
Q8IVL5	Prolyl 3-hydroxylase 2	LEPREL1	80.984	26105000	46179000	1.2612
P31150	Rab GDP dissociation inhibitor alpha	GDI1	50.582	234220000	237630000	1.2593
O00159	Unconventional myosin-Ic	MYO1C	121.68	917190000	1404300000	1.2592
Q06203	Amidophosphoribosyltransferase	PPAT	57.398	365340000	425240000	1.2586
Q8IZ52	Chondroitin sulfate synthase 2	CHPF	85.466	35158000	36107000	1.2586
Q9NV56	MRG/MORF4L-binding protein	MRGBP	22.417	79704000	112190000	1.2585
Q9UBR2	Cathepsin Z	CTSZ	33.868	86681000	183420000	1.2583
Q15678	Tyrosine-protein phosphatase non-receptor type 14	PTPN14	135.26	54225000	49078000	1.2581
Q9BY42	Protein RTF2 homolog	RTFDC1	33.886	158370000	128140000	1.258
P82912	28S ribosomal protein S11, mitochondrial	MRPS11	20.616	41116000	42374000	1.2572
Q9C0E2	Exportin-4	XPO4	130.14	32279000	35525000	1.2564
Q6PL24	Protein TMED8	TMED8	35.74	50394000	55335000	1.2564
P46108	Adapter molecule crk	CRK	33.83	589940000	583760000	1.2562
Q8N9M1	Uncharacterized protein C19orf47	C19orf47	44.746	14043000	7876500	1.255
Q96B36	Proline-rich AKT1 substrate 1	AKT1S1	27.383	92665000	86562000	1.2541
P53634	Dipeptidyl peptidase 1;Dipeptidyl peptidase 1 exclusion domain chain;Dipeptidyl peptidase 1 heavy chain;Dipeptidyl peptidase 1 light chain	CTSC	51.853	111170000	138470000	1.2531
Q969U7	Proteasome assembly chaperone 2	PSMG2	29.396	242380000	262430000	1.2528
P49366	Deoxyhypusine synthase	DHPS	40.97	153390000	172200000	1.2527
Q96AQ8	Mitochondrial calcium uniporter regulator 1	MCUR1	39.694	8753500	9904900	1.2527
O14965	Aurora kinase A	AURKA	45.809	130130000	173210000	1.2491
P01112	GTPase HRas;GTPase HRas, N-terminally processed	HRAS	21.298	57813000	61457000	1.2476
P35579	Myosin-9	MYH9	226.53	15404000000	17539000000	1.2474
Q07020	60S ribosomal protein L18	RPL18	21.634	3539600000	4089500000	1.244
Q16222	UDP-N-acetylhexosamine pyrophosphorylase;UDP-N-acetylgalactosamine pyrophosphorylase;UDP-N-acetylglucosamine pyrophosphorylase	UAP1	58.768	769650000	878650000	1.2431
Q9Y2D5	A-kinase anchor protein 2	AKAP2	94.659	362170000	275080000	1.2426
P47813	Eukaryotic translation initiation factor 1A, X-chromosomal	EIF1AX	16.46	255910000	294350000	1.2425
Q9BU89	Deoxyhypusine hydroxylase	DOHH	32.904	180760000	288180000	1.2414
Q9BQL6	Fermitin family homolog 1	FERMT1	77.436	74607000	86704000	1.2408
P45973	Chromobox protein homolog 5	CBX5	22.225	223570000	274920000	1.2407
Q8N954	G patch domain-containing protein 11	GPATCH11	30.198	84641000	101470000	1.2398
Q5R3I4	Tetratricopeptide repeat protein 38	TTC38	52.787	232380000	232030000	1.2381
Q14145	Kelch-like ECH-associated protein 1	KEAP1	69.666	85976000	68560000	1.2368
Q9HBH5	Retinol dehydrogenase 14	RDH14	36.864	46461000	38144000	1.2368
Q96FX7	tRNA (adenine(58)-N(1))-methyltransferase catalytic subunit TRMT61A	TRMT61A	31.381	545330000	645240000	1.2359
Q9Y2I8	WD repeat-containing protein 37	WDR37	54.665	505740000	22118000	1.2349
Q3L8U1	Chromodomain-helicase-DNA-binding protein 9	CHD9	326.02	5860800	6119900	1.2343
P55809	Succinyl-CoA:3-ketoacid coenzyme A transferase 1, mitochondrial	OXCT1	56.157	177570000	140940000	1.234
Q14315	Filamin-C	FLNC	291.02	12799000000	12924000000	1.2338
Q96A57	Transmembrane protein 230	TMEM230	13.188	78299000	76551000	1.2336
O95456	Proteasome assembly chaperone 1	PSMG1	32.854	423600000	507770000	1.2333
Q96AJ9	Vesicle transport through interaction with t-SNAREs homolog 1A	VTI1A	25.217	19438000	19874000	1.2329
Q9UDY8	Mucosa-associated lymphoid tissue lymphoma translocation protein 1	MALT1	92.271	28020000	44885000	1.2328
Q9Y217	Myotubularin-related protein 6	MTMR6	71.967	19359000	17851000	1.2326
Q96GN5	Cell division cycle-associated 7-like protein	CDCA7L	52.206	41681000	51272000	1.2318
Q9NZC9	SWI/SNF-related matrix-associated actin-dependent regulator of chromatin subfamily A-like protein 1	SMARCAL1	105.94	92487000	87862000	1.2315
P05121	Plasminogen activator inhibitor 1	SERPINE1	45.059	139080000	182040000	1.2313
Q9P287	BRCA2 and CDKN1A-interacting protein	BCCIP	35.979	1469700000	1506100000	1.2312
P83881	60S ribosomal protein L36a	RPL36A	12.441	615390000	664200000	1.2307
Q9NWT1	p21-activated protein kinase-interacting protein 1	PAK1IP1	43.963	23882000	38680000	1.2307
Q9ULX9	Transcription factor MafF	MAFF	17.76	68061000	78819000	1.23
Q07817	Bcl-2-like protein 1	BCL2L1	26.049	67992000	79247000	1.2294
Q63ZY3	KN motif and ankyrin repeat domain-containing protein 2	KANK2	91.173	37648000	35995000	1.2284
Q9NRN9	Methyltransferase-like protein 5	METTL5	23.719	76849000	60960000	1.2279
Q8IYB5	Stromal membrane-associated protein 1	SMAP1	50.386	187430000	195480000	1.2274
O95793	Double-stranded RNA-binding protein Staufen homolog 1	STAU1	63.182	1246300000	1285300000	1.2271
Q9UK39	Nocturnin	CCRN4L	48.195	16555000	19239000	1.2269
P63098	Calcineurin subunit B type 1	PPP3R1	19.3	44801000	65933000	1.2267
O60551	Glycylpeptide N-tetradecanoyltransferase 2	NMT2	56.98	39980000	64430000	1.2255
Q8IXM2	Chromatin complexes subunit BAP18	BAP18	17.9	309730000	332800000	1.2248
Q86VN1	Vacuolar protein-sorting-associated protein 36	VPS36	43.816	136460000	120260000	1.2245
Q9BRS2	Serine/threonine-protein kinase RIO1	RIOK1	65.582	52511000	62011000	1.2242
Q9NXH9	tRNA (guanine(26)-N(2))-dimethyltransferase	TRMT1	72.233	139130000	181520000	1.2238
Q16533	snRNA-activating protein complex subunit 1	SNAPC1	42.994	40336000	64373000	1.2236
Q9C0D3	Protein zyg-11 homolog B	ZYG11B	83.92	6455300	12916000	1.2229
P10412	Histone H1.4	HIST1H1E	21.865	8012900000	8178200000	1.2215
Q9Y6A5	Transforming acidic coiled-coil-containing protein 3	TACC3	90.359	112300000	144570000	1.2215
O75347	Tubulin-specific chaperone A	TBCA	12.855	791010000	805060000	1.2215
Q9NY27	Serine/threonine-protein phosphatase 4 regulatory subunit 2	PPP4R2	46.898	165200000	119330000	1.2212
Q96E11	Ribosome-recycling factor, mitochondrial	MRRF	29.277	32764000	44157000	1.2212
Q9BVG8	Kinesin-like protein KIFC3	KIFC3	92.774	42761000	46966000	1.2209
O95239	Chromosome-associated kinesin KIF4A	KIF4A	139.88	178820000	203090000	1.2202
Q9H4L7	SWI/SNF-related matrix-associated actin-dependent regulator of chromatin subfamily A containing DEAD/H box 1	SMARCAD1	117.4	79979000	96947000	1.2199
P20042	Eukaryotic translation initiation factor 2 subunit 2	EIF2S2	38.388	846090000	998530000	1.2184
P36873	Serine/threonine-protein phosphatase PP1-gamma catalytic subunit	PPP1CC	36.983	272110000	300950000	1.2178
Q9UL15	BAG family molecular chaperone regulator 5	BAG5	51.199	61786000	60153000	1.2178
Q15599	Na(+)/H(+) exchange regulatory cofactor NHE-RF2	SLC9A3R2	37.413	91720000	75217000	1.2177
Q14320	Protein FAM50A	FAM50A	40.241	83906000	99018000	1.2174
Q9BRA2	Thioredoxin domain-containing protein 17	TXNDC17	13.941	1441900000	1659500000	1.2168
Q13616	Cullin-1	CUL1	89.677	418660000	496850000	1.2167
Q96PZ0	Pseudouridylate synthase 7 homolog	PUS7	75.035	268900000	290090000	1.2154
P49585	Choline-phosphate cytidylyltransferase A;Choline-phosphate cytidylyltransferase B	PCYT1A;PCYT1B	41.731	106790000	99597000	1.2153
Q86Y82	Syntaxin-12	STX12	31.642	88287000	78336000	1.2139
P11802	Cyclin-dependent kinase 4	CDK4	33.729	204370000	226830000	1.2136
Q9Y3A5	Ribosome maturation protein SBDS	SBDS	28.763	848810000	866360000	1.2135
Q9BQC3	Diphthamide biosynthesis protein 2	DPH2	52.082	113850000	69808000	1.2135
Q9NR33	DNA polymerase epsilon subunit 4	POLE4	12.209	32856000	40762000	1.2135
P61081	NEDD8-conjugating enzyme Ubc12	UBE2M	20.9	274590000	562560000	1.2131
O14925	Mitochondrial import inner membrane translocase subunit Tim23;Putative mitochondrial import inner membrane translocase subunit Tim23B	TIMM23;TIMM23B	21.943	155860000	159470000	1.213
Q9Y450	HBS1-like protein	HBS1L	75.472	235680000	273020000	1.2128
P60033	CD81 antigen	CD81	25.809	276280000	184090000	1.2122
Q86V48	Leucine zipper protein 1	LUZP1	120.27	218730000	197190000	1.212
Q9Y508	E3 ubiquitin-protein ligase RNF114	RNF114	25.694	298490000	330550000	1.211
Q96HR3	Mediator of RNA polymerase II transcription subunit 30	MED30	20.277	11912000	10407000	1.211
Q8IY18	Structural maintenance of chromosomes protein 5	SMC5	128.81	45553000	66737000	1.2104
Q8TDX7	Serine/threonine-protein kinase Nek7	NEK7	34.551	138460000	168250000	1.2098
Q9NVA1	Ubiquinol-cytochrome-c reductase complex assembly factor 1	UQCC1	34.6	73675000	80915000	1.2097
O14657	Torsin-1B	TOR1B	37.978	16276000	16052000	1.2096
Q8NG31	Protein CASC5	CASC5	265.39	48828000	67777000	1.2094
P62253	Ubiquitin-conjugating enzyme E2 G1;Ubiquitin-conjugating enzyme E2 G1, N-terminally processed	UBE2G1	19.509	20284000	24925000	1.2092
Q9Y5L4	Mitochondrial import inner membrane translocase subunit Tim13	TIMM13	10.5	428810000	482170000	1.209
P55060	Exportin-2	CSE1L	110.42	5257300000	6948500000	1.209
Q16881	Thioredoxin reductase 1, cytoplasmic	TXNRD1	70.905	2294700000	2539300000	1.209
Q13627	Dual specificity tyrosine-phosphorylation-regulated kinase 1A	DYRK1A	85.583	18470000	23061000	1.2085
Q96NB3	Zinc finger protein 830	ZNF830	41.998	22535000	13405000	1.2084
Q9UNS1	Protein timeless homolog	TIMELESS	138.66	32101000	38378000	1.2076
Q96RS6	NudC domain-containing protein 1	NUDCD1	66.755	547150000	690470000	1.2075
Q92747	Actin-related protein 2/3 complex subunit 1A	ARPC1A	41.569	583850000	672280000	1.2074
O75179	Ankyrin repeat domain-containing protein 17	ANKRD17	274.25	276020000	138780000	1.2074
O96028	Histone-lysine N-methyltransferase NSD2	WHSC1	152.26	114870000	123250000	1.2072
Q5SNT2	Transmembrane protein 201	TMEM201	72.235	29818000	35058000	1.2071
Q7L8L6	FAST kinase domain-containing protein 5	FASTKD5	86.573	144460000	150450000	1.2063
Q8IUR7	Armadillo repeat-containing protein 8	ARMC8	75.509	43313000	22878000	1.206
O60566	Mitotic checkpoint serine/threonine-protein kinase BUB1 beta	BUB1B	119.54	32005000	60140000	1.2059
Q8TA86	Retinitis pigmentosa 9 protein	RP9	26.106	26113000	24048000	1.2059
O95292	Vesicle-associated membrane protein-associated protein B/C	VAPB	27.228	64690000	70671000	1.2057
P35580	Myosin-10	MYH10	229	1131600000	1227500000	1.2055
Q13112	Chromatin assembly factor 1 subunit B	CHAF1B	61.492	43495000	63280000	1.2053
Q9NVE7	Pantothenate kinase 4	PANK4	85.99	34290000	26020000	1.2051
Q9NW08	DNA-directed RNA polymerase III subunit RPC2	POLR3B	127.78	23958000	30343000	1.2047
Q8NG68	Tubulin--tyrosine ligase	TTL	43.212	11986000	11257000	1.2047
O15067	Phosphoribosylformylglycinamidine synthase	PFAS	144.73	2319200000	2749300000	1.2044
P19174	1-phosphatidylinositol 4,5-bisphosphate phosphodiesterase gamma-1	PLCG1	148.53	106060000	204970000	1.2038
Q14019	Coactosin-like protein	COTL1	15.945	2025800000	2297300000	1.2035
Q9UET6	Putative tRNA (cytidine(32)/guanosine(34)-2-O)-methyltransferase	FTSJ1	36.079	74520000	100480000	1.203
P40222	Alpha-taxilin	TXLNA	61.89	236940000	278430000	1.2021
Q13425	Beta-2-syntrophin	SNTB2	57.949	155150000	140000000	1.2016
O00329	Phosphatidylinositol 4,5-bisphosphate 3-kinase catalytic subunit delta isoform	PIK3CD	119.48	12513000	14975000	1.2012
Q9P086	Mediator of RNA polymerase II transcription subunit 11	MED11	13.129	38179000	36812000	1.2004
Q5QJ74	Tubulin-specific chaperone cofactor E-like protein	TBCEL	48.194	14633000	8779900	1.2003
O43683	Mitotic checkpoint serine/threonine-protein kinase BUB1	BUB1	122.37	21970000	20000000	1.2002
O60610	Protein diaphanous homolog 1	DIAPH1	141.35	979400000	1048500000	1.2
Q6RW13	Type-1 angiotensin II receptor-associated protein	AGTRAP	17.419	22535000	26733000	1.1997
P50990	T-complex protein 1 subunit theta	CCT8	59.62	13131000000	13882000000	1.1996
Q9P2L0	WD repeat-containing protein 35	WDR35	133.55	21426000	25654000	1.1981
Q96Q89	Kinesin-like protein KIF20B	KIF20B	210.63	106920000	107600000	1.1974
Q9UBU8	Mortality factor 4-like protein 1	MORF4L1	41.473	171580000	192430000	1.196
P62258	14-3-3 protein epsilon	YWHAE	29.174	6829100000	9162700000	1.1959
P49773	Histidine triad nucleotide-binding protein 1	HINT1	13.802	2732300000	2749200000	1.1957
