# Supplementary material for: Autophagy deficiency promotes triple-negative breast cancer resistance to T cell-mediated cytotoxicity by blocking tenascin-C degradation
Source: Nat Commun. 2020 Jul 30;11:3806. doi: 10.1038/s41467-020-17395-y (PMC7393512; doi:10.1038/s41467-020-17395-y)
Supplement: Supplementary file 5 — Supplementary Data 2 [file 41467_2020_17395_MOESM5_ESM.xlsx]

## Sheet: Table S2
Supplementary Data 2. MS identified quantification details for MEF-WT and MEF-Atg5 -/- using a SILAC assay
Protein ID	Protein name	Gene name	Mol. weight [kDa]	Intensity MEF-Atg5 -/-	Intensity MEF-WT	Ratio Atg5 -/-/ WT
Q61838	Alpha-2-macroglobulin	A2m	165.85	436089984	17265000	16.3988
Q61490	CD166 antigen	Alcam	65.091	693640000	151490000	8.27609
P16125	L-lactate dehydrogenase B chain	Ldhb	36.572	33603000	5063300	6.71817
Q9Z1W9	STE20/SPS1-related proline-alanine-rich protein kinase	Stk39	60.319	15723000	4323900	5.37692
P37804	Transgelin	Tagln	22.576	1065800000	216870000	4.93072
P08121	Collagen alpha-1(III) chain	Col3a1	138.94	128180000	35117000	4.42635
Q9R0B9	Procollagen-lysine,2-oxoglutarate 5-dioxygenase 2	Plod2	84.487	735289980	251350000	4.09467
P61294	Ras-related protein Rab-6B	Rab6b	23.461	23810000	4819100	4.0705
Q80YX1	Tenascin	Tnc	231.8	60173000	12666000	3.98391
Q8BH97	Reticulocalbin-3	Rcn3	38.001	118940000	32291000	3.69235
Q8K2A1	PTB domain-containing engulfment adapter protein 1	Gulp1	34.47	184730000	42886000	3.56024
P29533	Vascular cell adhesion protein 1	Vcam1	81.317	164450000	47331000	3.38455
Q3UW53	Protein Niban	Fam129a	102.65	43186000	72768000	3.21502
Q91VY5	Lysine-specific demethylase 4B	Kdm4b	121.6	13792000	5981900	3.16166
Q8BFP9	[Pyruvate dehydrogenase (acetyl-transferring)] kinase isozyme 1, mitochondrial	Pdk1	48.994	15352000	4074300	3.10646
Q9QXS6	Drebrin	Dbn1	77.286	1712199940	523870016	3.10116
P54763	Ephrin type-B receptor 2	Ephb2	110.76	66731000	26056000	2.99868
P48193	Protein 4.1	Epb41	95.91	31646000	10622000	2.89712
P43275	Histone H1.1	Hist1h1a	21.785	4190899970	1389200000	2.88409
Q91XC0	LIM domain-containing protein ajuba	Ajuba	57.919	19133000	10485000	2.88118
Q04857	Collagen alpha-1(VI) chain	Col6a1	108.49	468800000	171630000	2.84876
Q8CCK0	Core histone macro-H2A.2	H2afy2	40.092	127610000	47073000	2.8439
P59672	Ankyrin repeat and SAM domain-containing protein 1A	Anks1a	125.24	57749000	9250400	2.84075
Q9D2C7	Bax inhibitor 1	Tmbim6	26.477	62605000	22832000	2.79509
Q6NXM2	RCC1 and BTB domain-containing protein 1	Rcbtb1	58.379	30587000	11911000	2.73958
P61622	Integrin alpha-11	Itga11	133.01	18889000	5481900	2.69165
Q8BR92	Paralemmin-2	Palm2	42.095	158410000	53223000	2.68514
P11862	Growth arrest-specific protein 2	Gas2	34.9	44340000	10115000	2.66007
Q8BN58	Rho GTPase-activating protein 28	Arhgap28	81.794	62366000	33681000	2.61438
P70271	PDZ and LIM domain protein 4	Pdlim4	35.556	69020000	24171000	2.60173
Q8R2Y2	Cell surface glycoprotein MUC18	Mcam	71.545	102740000	53809000	2.59936
Q9D8B7	Junctional adhesion molecule C	Jam3	34.837	17704000	7041300	2.55984
P35822	Receptor-type tyrosine-protein phosphatase kappa	Ptprk	164.18	64809000	28972000	2.52653
Q8BKG3	Inactive tyrosine-protein kinase 7	Ptk7	117.53	530009984	255200000	2.52551
Q6P6L0	Filamin A-interacting protein 1-like	Filip1l	129.77	44200000	13605000	2.49196
Q99KK2	N-acylneuraminate cytidylyltransferase	Cmas	48.057	12273000	3544800	2.4883
Q8R164	Valacyclovir hydrolase	Bphl	32.851	12070000	5168500	2.4801
P43883	Perilipin-2	Plin2	46.646	32068000	13271000	2.47653
Q91WK7	Ankyrin repeat domain-containing protein 54	Ankrd54	32.485	11684000	4636500	2.47537
Q91Z31	Polypyrimidine tract-binding protein 2	Ptbp2	57.488	25077000	9774900	2.45519
P52633	Signal transducer and transcription activator 6	Stat6	93.496	123040000	39416000	2.44153
Q9ET54	Palladin	Palld	152.13	796790020	362560000	2.42954
P58242	Acid sphingomyelinase-like phosphodiesterase 3b	Smpdl3b	51.599	25597000	7342200	2.41057
Q9CWS0	N(G),N(G)-dimethylarginine dimethylaminohydrolase 1	Ddah1	31.381	518620000	338760000	2.39103
Q7TMS5	ATP-binding cassette sub-family G member 2	Abcg2	72.977	39673000	16132000	2.39086
Q925I1	ATPase family AAA domain-containing protein 3	Atad3	66.741	710080000	288520000	2.37293
P48453	Serine/threonine-protein phosphatase 2B catalytic subunit beta isoform	Ppp3cb	59.173	84223000	31353000	2.36267
Q60715	Prolyl 4-hydroxylase subunit alpha-1	P4ha1	60.909	3289900030	1363500030	2.36172
Q920L1	Fatty acid desaturase 1	Fads1	52.322	466329984	190970000	2.35399
P14873	Microtubule-associated protein 1B	Map1b	270.25	1336999940	560300030	2.34687
Q8CGU1	Calcium-binding and coiled-coil domain-containing protein 1	Calcoco1	77.279	115600000	52470000	2.32121
P13808	Anion exchange protein 2	Slc4a2	136.81	43061000	10126000	2.30819
Q8CHC8	ADNP homeobox protein 2	Adnp2	126.77	18990000	6305300	2.30197
Q9D8X2	Coiled-coil domain-containing protein 124	Ccdc124	25.345	72038000	25247000	2.29801
O88561	Long-chain fatty acid transport protein 3	Slc27a3	72.964	56335000	25974000	2.28995
Q6RT24	Centromere-associated protein E	Cenpe	286.52	15160000	7581700	2.27624
O88559	Menin	Men1	67.5	19994000	8111100	2.24266
Q4U2R1	E3 ubiquitin-protein ligase HERC2	Herc2	527.45	16932000	4689500	2.24049
P06802	Ectonucleotide pyrophosphatase/phosphodiesterase family member 1	Enpp1	103.17	17141000	6871200	2.22554
Q91YT8	CSC1-like protein 1	Tmem63a	91.859	1113900030	27794000	2.21219
Q8C9S4	Coiled-coil domain-containing protein 186	Ccdc186	104.9	16078000	7053900	2.19655
Q8C052	Microtubule-associated protein 1S	Map1s	102.94	249020000	129370000	2.18933
Q9ERS5	Pleckstrin homology domain-containing family A member 2	Plekha2	47.379	16344000	7335900	2.17671
P97314	Cysteine and glycine-rich protein 2	Csrp2	20.926	450310016	177570000	2.1758
P97355	Spermine synthase	Sms	41.313	155610000	62661000	2.16137
Q3TBT3	Stimulator of interferon genes protein	Tmem173	42.829	34134000	15028000	2.16123
O70583	E3 ubiquitin-protein ligase Midline-1	Mid1	76.135	31692000	6445400	2.15866
Q8VDQ1	Prostaglandin reductase 2	Ptgr2	38.015	30470000	13391000	2.15151
Q8BSK8	Ribosomal protein S6 kinase beta-1	Rps6kb1	59.145	319129984	62738000	2.15137
P20444	Protein kinase C alpha type	Prkca	76.851	64409000	27324000	2.14385
Q9Z0E0	Neurochondrin	Ncdn	78.894	110080000	73937000	2.13261
P51943	Cyclin-A2	Ccna2	47.269	161060000	69236000	2.12269
P56564	Excitatory amino acid transporter 1	Slc1a3	59.622	85540000	74227000	2.11968
Q62036	Centrosomal protein of 131 kDa	Cep131	120.31	86042000	53660000	2.10793
Q8R574	Phosphoribosyl pyrophosphate synthase-associated protein 2	Prpsap2	40.88	135090000	46940000	2.10655
Q8BTY2	Sodium bicarbonate cotransporter 3	Slc4a7	116.51	75981000	36284000	2.10018
Q99LD8	N(G),N(G)-dimethylarginine dimethylaminohydrolase 2	Ddah2	29.645	599160000	251190000	2.09214
Q921H8	3-ketoacyl-CoA thiolase A, peroxisomal	Acaa1a	43.953	853230020	377920000	2.08559
Q9D3P8	Plasminogen receptor (KT)	Plgrkt	17.261	119140000	133190000	2.08307
P24472	Glutathione S-transferase A4	Gsta4	25.564	23148000	15805000	2.07939
Q9DAM7	Transmembrane protein 263	Tmem263	11.549	368900000	157130000	2.07684
Q9DBW3	Protein NATD1	Natd1	12.73	20272000	8235300	2.07129
Q99JR1	Sideroflexin-1	Sfxn1	35.649	637870020	279680000	2.06748
Q8R4N0	Citrate lyase subunit beta-like protein, mitochondrial	Clybl	37.548	15241000	9702800	2.06428
Q9ERH4	Nucleolar and spindle-associated protein 1	Nusap1	48.572	802430020	18596000	2.05347
Q925H1	Zinc finger transcription factor Trps1	Trps1	141.03	134290000	59321000	2.05137
Q99MN9	Propionyl-CoA carboxylase beta chain, mitochondrial	Pccb	58.408	55085000	22451000	2.02897
P48025	Tyrosine-protein kinase SYK	Syk	71.376	20078000	8140300	2.0229
Q8K009	Mitochondrial 10-formyltetrahydrofolate dehydrogenase	Aldh1l2	101.59	777670020	479780000	1.99533
O89001	Carboxypeptidase D	Cpd	152.4	110320000	58415000	1.99215
P12382	ATP-dependent 6-phosphofructokinase, liver type	Pfkl	85.359	2962200060	1394700030	1.99037
B2RWS6	Histone acetyltransferase p300	Ep300	263.3	37308000	20149000	1.98012
Q99N92	39S ribosomal protein L27, mitochondrial	Mrpl27	15.944	159200000	55296000	1.97609
P46735	Unconventional myosin-Ib	Myo1b	128.56	152160000	95781000	1.97531
Q4QY64	ATPase family AAA domain-containing protein 5	Atad5	203.91	30281000	19650000	1.97227
P97346	Nucleoredoxin	Nxn	48.343	229350000	107080000	1.97091
P51655	Glypican-4	Gpc4	62.586	176810000	80852000	1.96897
Q3UPH1	Protein PRRC1	Prrc1	46.297	21950000	11342000	1.96854
Q64449	C-type mannose receptor 2	Mrc2	167.07	505520000	256110000	1.9656
P98078	Disabled homolog 2	Dab2	82.311	145730000	123970000	1.94617
P63011	Ras-related protein Rab-3A	Rab3a	24.97	124420000	74987000	1.94205
P50544	Very long-chain specific acyl-CoA dehydrogenase, mitochondrial	Acadvl	70.875	2244800000	1033500030	1.91887
Q61554	Fibrillin-1	Fbn1	312.26	61220000	64970000	1.9134
Q91VN4	MICOS complex subunit Mic25	Chchd6	29.852	19477000	8218600	1.91153
O70306	T-box transcription factor TBX15	Tbx15	65.801	78595000	42720000	1.90942
Q9D083	Kinetochore protein Spc24	Spc24	23.416	104130000	64135000	1.89836
Q9CWH5	tRNA (guanine(10)-N2)-methyltransferase homolog	Trmt11	52.904	16085000	9143300	1.88402
Q9D7B6	Isobutyryl-CoA dehydrogenase, mitochondrial	Acad8	45.019	108870000	52834000	1.88055
P60521	Gamma-aminobutyric acid receptor-associated protein-like 2	Gabarapl2	13.667	283160000	125370000	1.876
Q9Z0H8	CAP-Gly domain-containing linker protein 2	Clip2	115.91	15511000	7556300	1.87143
Q9CX53	Gem-associated protein 6	Gemin6	18.75	38721000	18385000	1.87028
Q99LM9	Transcriptional adapter 1	Tada1	37.408	12487000	5700700	1.86905
Q8CG19	Latent-transforming growth factor beta-binding protein 1	Ltbp1	186.72	29612000	16113000	1.86143
O35874	Neutral amino acid transporter A	Slc1a4	56.061	139560000	72386000	1.85894
P47856	Glutamine--fructose-6-phosphate aminotransferase [isomerizing] 1	Gfpt1	78.538	1696700030	773100030	1.84573
Q80YV4	Pantothenate kinase 4	Pank4	91.521	55774000	34763000	1.84288
Q9CYA6	Zinc finger CCHC domain-containing protein 8	Zcchc8	78.025	93412000	45210000	1.8422
Q6NXI6	Regulation of nuclear pre-mRNA domain-containing protein 2	Rprd2	156.58	44248000	40568000	1.84159
P97496	SWI/SNF complex subunit SMARCC1	Smarcc1	122.89	1167299970	563350020	1.83854
Q91X78	Erlin-1	Erlin1	38.936	224060000	126260000	1.83076
Q8BLX7	Collagen alpha-1(XVI) chain	Col16a1	155.8	20853000	13597000	1.82752
O35969	Guanidinoacetate N-methyltransferase	Gamt	26.336	126350000	53486000	1.81005
Q61879	Myosin-10	Myh10	228.99	3133400060	1590000000	1.80956
Q60760	Growth factor receptor-bound protein 10	Grb10	70.584	449030016	216180000	1.80567
Q7TMR0	Lysosomal Pro-X carboxypeptidase	Prcp	55.026	27288000	11936000	1.80294
Q8R016	Bleomycin hydrolase	Blmh	52.511	740419970	365150016	1.79733
Q08619	Interferon-activable protein 205-B	Ifi205b	46.977	181940000	88550000	1.79675
Q8R326	Paraspeckle component 1	Pspc1	58.758	715950020	389280000	1.7935
P0C7N9	Proteasome assembly chaperone 4	Psmg4	13.974	59030000	17010000	1.79147
Q9DBR4	Amyloid beta A4 precursor protein-binding family B member 2	Apbb2	83.2	66704000	185810000	1.79118
P24547	Inosine-5'-monophosphate dehydrogenase 2	Impdh2	55.814	6099299800	2893700100	1.79013
Q9CPV1	Spindle and kinetochore-associated protein 1	Ska1	29.445	64220000	32664000	1.7868
Q8VDI9	Alpha-1,2-mannosyltransferase ALG9	Alg9	69.56	18227000	8047900	1.7861
Q7TNP2	Serine/threonine-protein phosphatase 2A 65 kDa regulatory subunit A beta isoform	Ppp2r1b	65.934	450240000	263690000	1.78469
Q8VED9	Galectin-related protein	Lgalsl	18.955	63488000	36881000	1.77443
Q8BWP8	Beta-1,4-glucuronyltransferase 1	B4gat1	47.384	47626000	12924000	1.77371
Q60716	Prolyl 4-hydroxylase subunit alpha-2	P4ha2	61.001	2056899970	1135500030	1.76872
Q61112	45 kDa calcium-binding protein	Sdf4	42.064	22224000	11349000	1.76594
Q9D1L0	Coiled-coil-helix-coiled-coil-helix domain-containing protein 2	Chchd2	15.661	34026000	19531000	1.75781
O55126	Protein NipSnap homolog 2	Gbas	32.932	124120000	68013000	1.7559
Q08122	Transducin-like enhancer protein 3	Tle3	83.446	177220000	100070000	1.75137
Q69Z99	Zinc finger protein 512	Znf512	63.908	27869000	11923000	1.75095
P55012	Solute carrier family 12 member 2	Slc12a2	131.03	89406000	43221000	1.74874
Q61103	Zinc finger protein ubi-d4	Dpf2	44.229	237220000	121280000	1.74484
Q61810	Latent-transforming growth factor beta-binding protein 3	Ltbp3	135.7	34619000	21646000	1.74322
Q923T9	Calcium/calmodulin-dependent protein kinase type II subunit gamma	Camk2g	59.606	136300000	76242000	1.74086
P30412	Peptidyl-prolyl cis-trans isomerase C	Ppic	22.794	301750016	156140000	1.73901
Q6P9P6	Kinesin-like protein KIF11	Kif11	118.03	919619970	610590020	1.73871
Q80UY1	Carnosine N-methyltransferase	C9orf41	46.338	30003000	12697000	1.73865
Q63810	Calcineurin subunit B type 1	Ppp3r1	19.3	151620000	82860000	1.73157
E2JF22	Piezo-type mechanosensitive ion channel component 1	Piezo1	292	39738000	19131000	1.73064
P70257	Nuclear factor 1 X-type	Nfix	53.394	363720000	195910000	1.72467
Q6P9L6	Kinesin-like protein KIF15	Kif15	160.12	235360000	265910000	1.72417
Q99P69	Kinetochore protein Nuf2	Nuf2	54.594	30956000	18021000	1.72417
Q8K0C9	GDP-mannose 4,6 dehydratase	Gmds	41.984	598200000	306920000	1.71919
P07214	SPARC	Sparc	34.45	1798000000	933580030	1.71765
P54227	Stathmin	Stmn1	17.274	1040899970	594899970	1.71562
A2AMM0	Muscle-related coiled-coil protein	Murc	41.008	39971000	98687000	1.7148
Q9WTP6	Adenylate kinase 2, mitochondrial	Ak2	26.468	1054400000	530649984	1.71438
Q9JJE7	Fatty acid desaturase 3	Fads3	51.469	27403000	12476000	1.71412
Q9R0A0	Peroxisomal membrane protein PEX14	Pex14	41.207	104600000	62660000	1.70917
Q6ZQ73	Cullin-associated NEDD8-dissociated protein 2	Cand2	135.63	135130000	77585000	1.70873
Q8R4E9	DNA replication factor Cdt1	Cdt1	61.509	18083000	16672000	1.70812
Q8CFE2	UPF0609 protein C4orf27 homolog	C4orf27	39.291	119010000	64836000	1.70515
Q6Y5D8	Rho GTPase-activating protein 10	Arhgap10	89.365	16533000	9075500	1.70279
Q8C167	Prolyl endopeptidase-like	Prepl	83.193	46324000	17939000	1.69889
Q8BSP2	Condensin-2 complex subunit H2	Ncaph2	68.945	30218000	15900000	1.69676
Q8VCN5	Cystathionine gamma-lyase	Cth	43.567	40325000	22123000	1.69615
Q8K012	Formin-binding protein 1-like	Fnbp1l	69.885	38885000	23600000	1.69179
Q3UDP0	WD repeat-containing protein 41	Wdr41	51.51	14950000	7326100	1.68999
Q64311	Protein N-terminal asparagine amidohydrolase	Ntan1	34.595	93758000	43901000	1.68654
Q2TPA8	Hydroxysteroid dehydrogenase-like protein 2	Hsdl2	54.208	47990000	23387000	1.68586
O35216	Histone H3-like centromeric protein A	Cenpa	15.509	33630000	17882000	1.68367
Q921V5	Alpha-1,6-mannosyl-glycoprotein 2-beta-N-acetylglucosaminyltransferase	Mgat2	51.029	45690000	22906000	1.68073
Q6P9N1	Hyccin	Fam126a	57.306	56802000	17976000	1.67946
O88448	Kinesin light chain 2	Klc2	66.662	58215000	35461000	1.67943
Q9WVR4	Fragile X mental retardation syndrome-related protein 2	Fxr2	73.742	183210000	96208000	1.67633
P46935	E3 ubiquitin-protein ligase NEDD4	Nedd4	102.71	4983700000	2600800000	1.67059
A6H6A9	Rab GTPase-activating protein 1-like	Rabgap1l	92.403	7198800	4431500	1.665
O88665	Bromodomain-containing protein 7	Brd7	73.999	12116000	7764000	1.66121
Q9JKR6	Hypoxia up-regulated protein 1	Hyou1	111.18	3598200060	1893100030	1.65873
Q3URE1	Acyl-CoA synthetase family member 3, mitochondrial	Acsf3	65.076	28963000	564140030	1.65516
Q8C3P7	N6-adenosine-methyltransferase subunit METTL3	Mettl3	64.615	24329000	9393000	1.65087
P27046	Alpha-mannosidase 2	Man2a1	131.63	847990020	462540000	1.64908
Q78XF5	Oligosaccharyltransferase complex subunit OSTC	Ostc	16.815	184980000	99354000	1.64794
Q9EP97	Sentrin-specific protease 3	Senp3	64.402	53861000	27151000	1.64704
Q9CQU3	Protein RER1	Rer1	22.988	259080000	134760000	1.64109
Q6PD03	Serine/threonine-protein phosphatase 2A 56 kDa regulatory subunit alpha isoform	Ppp2r5a	56.346	42891000	27393000	1.63969
Q921Z5	Tumor necrosis factor alpha-induced protein 8	Tnfaip8	22.96	105020000	56599000	1.63447
Q8CCI5	RING1 and YY1-binding protein	Rybp	24.776	19173000	12154000	1.63311
Q505F5	Leucine-rich repeat-containing protein 47	Lrrc47	63.589	633160000	335630016	1.62967
Q7TME2	Sperm-associated antigen 5	Spag5	129.99	53986000	32583000	1.62906
Q99PG4	Regulator of G-protein signaling 18	Rgs18	27.61	21343000	13433000	1.6276
Q9R0Q6	Actin-related protein 2/3 complex subunit 1A	Arpc1a	41.626	15587000	9548900	1.62707
Q9CXX9	CUE domain-containing protein 2	Cuedc2	31.852	32311000	16123000	1.62546
P26645	Myristoylated alanine-rich C-kinase substrate	Marcks	29.661	293900000	144920000	1.62417
Q9Z1N5	Spliceosome RNA helicase Ddx39b	Ddx39b	49.035	1266099970	705580030	1.62409
Q3V0C5	Ubiquitin carboxyl-terminal hydrolase 48	Usp48	120.63	45810000	29147000	1.62364
Q60838	Segment polarity protein dishevelled homolog DVL-2	Dvl2	78.86	106000000	53688000	1.62096
Q8VDS4	Regulation of nuclear pre-mRNA domain-containing protein 1A	Rprd1a	35.7	47483000	29108000	1.61768
O08795	Glucosidase 2 subunit beta	Prkcsh	58.792	582780030	312209984	1.61752
Q8VE37	Regulator of chromosome condensation	Rcc1	44.93	449310016	267670000	1.61721
Q5SSK3	Transcription elongation factor, mitochondrial	Tefm	41.873	21223000	11645000	1.61465
P13864	DNA (cytosine-5)-methyltransferase 1	Dnmt1	183.19	2917400060	1549500030	1.61314
Q05BC3	Echinoderm microtubule-associated protein-like 1	Eml1	89.679	18665000	11368000	1.61197
Q6PD19	UPF0668 protein C10orf76 homolog	C10orf76	78.631	65806000	41732000	1.61181
P50396	Rab GDP dissociation inhibitor alpha	Gdi1	50.521	855590020	476240000	1.60847
Q8BTV2	Cleavage and polyadenylation specificity factor subunit 7	Cpsf7	52.01	256150000	170800000	1.60246
P52912	Nucleolysin TIA-1	Tia1	42.799	22988000	13080000	1.60118
Q9CR62	Mitochondrial 2-oxoglutarate/malate carrier protein	Slc25a11	34.155	302020000	163440000	1.59941
Q99K74	Mediator of RNA polymerase II transcription subunit 24	Med24	109.98	18521000	9153400	1.59767
Q52KI8	Serine/arginine repetitive matrix protein 1	Srrm1	106.86	143950000	82365000	1.59604
Q922W5	Pyrroline-5-carboxylate reductase 1, mitochondrial	Pycr1	32.373	150720000	78606000	1.59589
P02469	Laminin subunit beta-1	Lamb1	197.09	249420000	135920000	1.59485
Q9JJV2	Profilin-2	Pfn2	15.032	177940000	160600000	1.59467
Q8QZT1	Acetyl-CoA acetyltransferase, mitochondrial	Acat1	44.816	978300030	540280000	1.5937
Q66T02	Pleckstrin homology domain-containing family G member 5	Plekhg5	118.92	19715000	8554800	1.59167
Q9Z0P5	Twinfilin-2	Twf2	39.47	717289980	363000000	1.59147
Q9Z110	Delta-1-pyrroline-5-carboxylate synthase	Aldh18a1	87.265	3699200000	2330200060	1.59071
Q8JZN5	Acyl-CoA dehydrogenase family member 9, mitochondrial	Acad9	68.721	587630020	472150016	1.59061
Q8R127	Saccharopine dehydrogenase-like oxidoreductase	Sccpdh	47.129	22659000	10404000	1.59041
Q62193	Replication protein A 32 kDa subunit	Rpa2	29.718	407920000	228130000	1.58909
A2AAY5	SH3 and PX domain-containing protein 2B	Sh3pxd2b	101.52	345529984	259930000	1.58629
Q3U186	Probable arginine--tRNA ligase, mitochondrial	Rars2	65.335	26842000	16852000	1.58506
O08582	GTP-binding protein 1	Gtpbp1	72.3	247240000	124660000	1.58391
P14733	Lamin-B1	Lmnb1	66.785	4376200200	2361299970	1.58265
Q9CY50	Translocon-associated protein subunit alpha	Ssr1	32.065	764440000	398990016	1.5823
O08915	AH receptor-interacting protein	Aip	37.605	1184099970	647369980	1.58118
Q8R0S1	Cyclic AMP-dependent transcription factor ATF-7	Atf7	44.607	21349000	11948000	1.57955
Q3UMY5	Echinoderm microtubule-associated protein-like 4	Eml4	110.03	288590016	186620000	1.57893
Q922L6	Negative elongation factor D	Nelfcd	66.275	18966000	11740000	1.57776
P56395	Cytochrome b5	Cyb5a	15.241	519969984	319270016	1.57632
Q9QZQ8	Core histone macro-H2A.1	H2afy	39.735	991070020	574750020	1.57255
P47226	Testin	Tes	47.983	38211000	22255000	1.57168
Q8BQZ5	Cleavage and polyadenylation specificity factor subunit 4	Cpsf4	23.653	87532000	55262000	1.57104
Q5SS80	Dehydrogenase/reductase SDR family member 13	Dhrs13	40.744	143010000	78407000	1.56909
P13705	DNA mismatch repair protein Msh3	Msh3	123.07	25432000	14597000	1.56796
Q99MK8	Beta-adrenergic receptor kinase 1	Adrbk1	79.638	77292000	95425000	1.56725
Q8CB77	Transcription elongation factor B polypeptide 3	Tceb3	87.16	26279000	14779000	1.56553
Q9CQA3	Succinate dehydrogenase [ubiquinone] iron-sulfur subunit, mitochondrial	Sdhb	31.814	621390020	351449984	1.5616
Q91YJ3	Thymocyte nuclear protein 1	Thyn1	26.178	122450000	56426000	1.55608
Q91YD3	mRNA-decapping enzyme 1A	Dcp1a	65.218	46190000	27188000	1.55439
Q6WVG3	BTB/POZ domain-containing protein KCTD12	Kctd12	35.892	11147000	15134000	1.55065
P24369	Peptidyl-prolyl cis-trans isomerase B	Ppib	23.713	5349799900	2837900030	1.55027
Q61466	SWI/SNF-related matrix-associated actin-dependent regulator of chromatin subfamily D member 1	Smarcd1	58.244	52020000	35020000	1.54907
Q99MJ9	ATP-dependent RNA helicase DDX50	Ddx50	82.175	159320000	113650000	1.54777
Q922H2	[Pyruvate dehydrogenase (acetyl-transferring)] kinase isozyme 3, mitochondrial	Pdk3	47.922	193410000	119040000	1.54574
Q8BHN3	Neutral alpha-glucosidase AB	Ganab	106.91	5855099900	3266700030	1.54528
Q9JJK2	LanC-like protein 2	Lancl2	50.777	55735000	32996000	1.54521
Q61595	Kinectin	Ktn1	152.59	1228700030	730499970	1.54445
Q4PZA2	Endothelin-converting enzyme 1	Ece1	87.072	118840000	69457000	1.54361
P97822	Acidic leucine-rich nuclear phosphoprotein 32 family member E	Anp32e	29.622	670300030	351500000	1.54116
Q922X9	Protein arginine N-methyltransferase 7	Prmt7	78.3	94948000	55642000	1.54057
Q6P6J0	tRNA-specific adenosine deaminase 2	Adat2	21.308	33059000	53127000	1.53974
Q9DBR7	Protein phosphatase 1 regulatory subunit 12A	Ppp1r12a	114.99	929699970	555590020	1.53863
Q99LX0	Protein deglycase DJ-1	Park7	20.021	2384800000	1402000000	1.53846
Q62356	Follistatin-related protein 1	Fstl1	34.554	123690000	66432000	1.53683
Q9D0B0	Serine/arginine-rich splicing factor 9	Srsf9	25.661	220060000	128920000	1.53617
Q9R1X4	Protein timeless homolog	Timeless	137.5	217000000	119410000	1.53539
Q9JJ11	Transforming acidic coiled-coil-containing protein 3	Tacc3	70.626	229790000	116270000	1.53494
P02463	Collagen alpha-1(IV) chain	Col4a1	160.68	58133000	33091000	1.53348
Q8CIV8	Tubulin-specific chaperone E	Tbce	59.085	175970000	120510000	1.52922
Q9CQ71	Replication protein A 14 kDa subunit	Rpa3	13.584	165320000	83219000	1.52847
Q9DBC7	cAMP-dependent protein kinase type I-alpha regulatory subunit	Prkar1a	43.185	2132700030	1287500030	1.52614
Q8VDL4	ADP-dependent glucokinase	Adpgk	53.902	355840000	266470000	1.52576
Q9QYH6	Melanoma-associated antigen D1	Maged1	85.669	124040000	57852000	1.5217
Q8VDD9	PH-interacting protein	Phip	206.72	166650000	101490000	1.5207
Q3TC46	Protein PAT1 homolog 1	Patl1	86.769	17073000	11716000	1.5201
Q9Z1Q2	Abhydrolase domain-containing protein 16A	Abhd16a	63.085	63871000	35630000	1.51969
Q80Y44	Probable ATP-dependent RNA helicase DDX10	Ddx10	100.74	93324000	52666000	1.51826
Q5H8C4	Vacuolar protein sorting-associated protein 13A	Vps13a	359.4	84188000	39404000	1.51435
P55096	ATP-binding cassette sub-family D member 3	Abcd3	75.474	242500000	140260000	1.513
Q811S7	Upstream-binding protein 1	Ubp1	60.211	63928000	42286000	1.51101
P16330	2',3'-cyclic-nucleotide 3'-phosphodiesterase	Cnp	47.123	66609000	43339000	1.51012
O08539	Myc box-dependent-interacting protein 1	Bin1	64.469	604480000	356700000	1.50934
Q99020	Heterogeneous nuclear ribonucleoprotein A/B	Hnrnpab	30.831	4274899970	2439600130	1.50793
Q3U1G5	Interferon-stimulated 20 kDa exonuclease-like 2	Isg20l2	41.019	15987000	9083600	1.50736
P25799	Nuclear factor NF-kappa-B p105 subunit	Nfkb1	105.61	113400000	65723000	1.50557
Q91X20	Set1/Ash2 histone methyltransferase complex subunit ASH2	Ash2l	68.249	84351000	53833000	1.50555
Q8BHJ5	F-box-like/WD repeat-containing protein TBL1XR1	Tbl1xr1	55.66	58663000	30282000	1.50521
Q9Z2D1	Myotubularin-related protein 2	Mtmr2	73.231	61771000	37165000	1.50478
O54998	Peptidyl-prolyl cis-trans isomerase FKBP7	Fkbp7	24.913	18998000	11151000	1.50439
Q9JK30	Origin recognition complex subunit 3	Orc3	82.341	21564000	14295000	1.5036
Q3TFD2	Lysophosphatidylcholine acyltransferase 1	Lpcat1	59.743	62086000	33010000	1.5017
Q80VY9	Putative ATP-dependent RNA helicase DHX33	Dhx33	78.346	9097500	8551900	1.50141
O70421	Frizzled-1	Fzd1	71.126	9050800	5744800	1.50056
Q60649	Caseinolytic peptidase B protein homolog	Clpb	76.003	54431000	40277000	1.499
Q8BMI0	F-box only protein 38	Fbxo38	133.93	16223000	11261000	1.49779
Q91YI4	Beta-arrestin-2	Arrb2	46.313	31756000	17799000	1.49651
Q8VEE4	Replication protein A 70 kDa DNA-binding subunit	Rpa1	69.036	1064300030	645790020	1.49589
Q5SNZ0	Girdin	Ccdc88a	215.92	50869000	35188000	1.49515
Q9Z0H3	SWI/SNF-related matrix-associated actin-dependent regulator of chromatin subfamily B member 1	Smarcb1	44.141	292720000	165740000	1.49432
P35585	AP-1 complex subunit mu-1	Ap1m1	48.542	398800000	234500000	1.49423
Q8K4B0	Metastasis-associated protein MTA1	Mta1	80.797	191820000	122830000	1.49076
Q8VE19	WD repeat-containing protein mio	Mios	98.334	23180000	15152000	1.48969
Q6NVF9	Cleavage and polyadenylation specificity factor subunit 6	Cpsf6	59.152	525280000	320470016	1.48816
Q9JI78	Peptide-N(4)-(N-acetyl-beta-glucosaminyl)asparagine amidase	Ngly1	74.274	17874000	10032000	1.48664
Q3UGP8	Putative Dol-P-Glc:Glc(2)Man(9)GlcNAc(2)-PP-Dol alpha-1,2-glucosyltransferase	Alg10b	55.464	26734000	14662000	1.48604
Q8CI04	Conserved oligomeric Golgi complex subunit 3	Cog3	93.282	33224000	26491000	1.4856
Q9ESU6	Bromodomain-containing protein 4	Brd4	155.89	21409000	13926000	1.48507
Q99PU8	Putative ATP-dependent RNA helicase DHX30	Dhx30	136.67	282729984	171830000	1.48372
Q99LM2	CDK5 regulatory subunit-associated protein 3	Cdk5rap3	56.99	83678000	54994000	1.4835
Q6PDG5	SWI/SNF complex subunit SMARCC2	Smarcc2	132.6	340590016	956329980	1.48271
Q9ES00	Ubiquitin conjugation factor E4 B	Ube4b	133.32	700259970	486720000	1.48164
Q91XI1	tRNA-dihydrouridine(47) synthase [NAD(P)(+)]-like	Dus3l	71.078	139080000	83372000	1.47831
Q8BHX3	Borealin	Cdca8	32.214	31654000	18216000	1.47811
Q99JR8	SWI/SNF-related matrix-associated actin-dependent regulator of chromatin subfamily D member 2	Smarcd2	59.084	130320000	73214000	1.47761
Q9CYK1	Tryptophan--tRNA ligase, mitochondrial	Wars2	40.152	23994000	15036000	1.47697
Q99M04	Lipoyl synthase, mitochondrial	Lias	41.879	28222000	14101000	1.47567
Q8K1E0	Syntaxin-5	Stx5	39.713	183410000	197600000	1.47536
Q9ER00	Syntaxin-12	Stx12	31.195	315980000	181320000	1.47523
P36993	Protein phosphatase 1B	Ppm1b	42.795	206060000	116600000	1.4736
Q91W67	Ubiquitin-like protein 7	Ubl7	40.433	71001000	41345000	1.47338
P62874	Guanine nucleotide-binding protein G(I)/G(S)/G(T) subunit beta-1	Gnb1	37.377	688529980	387200000	1.47269
D3YYU8	Obscurin-like protein 1	Obsl1	197.93	120970000	204870000	1.47269
Q3UN02	Lysocardiolipin acyltransferase 1	Lclat1	44.399	46546000	26971000	1.47245
Q8VI75	Importin-4	Ipo4	119.27	1531900030	905539970	1.47234
Q8VC65	Nurim	Nrm	29.435	33368000	16943000	1.4708
P14602	Heat shock protein beta-1	Hspb1	23.014	564649980	324049984	1.46996
Q8VE92	RNA-binding protein 4B	Rbm4b	39.991	76039000	54044000	1.46882
Q9CWF2	Tubulin beta-2B chain	Tubb2b	49.953	1515200000	1103600000	1.46739
P27546	Microtubule-associated protein 4	Map4	117.43	3018200060	1901400060	1.46716
Q64337	Sequestosome-1	Sqstm1	48.162	965160000	579729980	1.46675
P55821	Stathmin-2	Stmn2	20.828	142310000	106060000	1.46662
Q62172	RalA-binding protein 1	Ralbp1	75.042	36050000	27741000	1.46561
P40201	Chromodomain-helicase-DNA-binding protein 1	Chd1	196.38	52686000	33364000	1.4649
E9Q5F9	Histone-lysine N-methyltransferase SETD2	Setd2	285.66	5385500	3359500	1.46374
Q3TJD7	PDZ and LIM domain protein 7	Pdlim7	50.118	783190020	489249984	1.46364
A2A6A1	G patch domain-containing protein 8	Gpatch8	164.99	38112000	27886000	1.46353
Q8K389	CDK5 regulatory subunit-associated protein 2	Cdk5rap2	205.94	17705000	8969800	1.46304
Q8BMF4	Dihydrolipoyllysine-residue acetyltransferase component of pyruvate dehydrogenase complex, mitochondrial	Dlat	67.941	1260400000	732430020	1.46301
Q9D6U8	Protein FAM162A	Fam162a	17.725	300780000	173660000	1.46248
Q9JIP6	Frizzled-2	Fzd2	64.058	40159000	19021000	1.46197
P23242	Gap junction alpha-1 protein	Gja1	43.004	431150016	266450000	1.46197
Q5RJH6	Protein SMG7	Smg7	126.84	11929000	7562400	1.46107
Q9R0E2	Procollagen-lysine,2-oxoglutarate 5-dioxygenase 1	Plod1	83.594	1171399940	647030020	1.46024
Q99KI0	Aconitate hydratase, mitochondrial	Aco2	85.462	7587700200	4812000300	1.45998
Q9D281	Protein Noxp20	Fam114a1	61.012	278180000	171080000	1.45939
O08664	B-cell CLL/lymphoma 7 protein family member C	Bcl7c	23.445	27657000	18714000	1.4587
Q5SUR0	Phosphoribosylformylglycinamidine synthase	Pfas	144.63	1335000060	745990020	1.45635
P59997	Lysine-specific demethylase 2A	Kdm2a	132.68	69345000	46752000	1.45527
Q9CY97	RNA polymerase II subunit A C-terminal domain phosphatase SSU72	Ssu72	22.517	114980000	82347000	1.45507
Q8BSQ9	Protein polybromo-1	Pbrm1	187.19	130540000	82691000	1.45395
Q8BK67	Protein RCC2	Rcc2	55.983	3107300100	1855800060	1.45132
Q64430	Copper-transporting ATPase 1	Atp7a	161.96	31578000	17218000	1.45096
P62075	Mitochondrial import inner membrane translocase subunit Tim13	Timm13	10.458	16829000	12501000	1.45094
Q8VCD5	Mediator of RNA polymerase II transcription subunit 17	Med17	72.461	54443000	24277000	1.45068
Q9QUG2	DNA polymerase kappa	Polk	96.002	5295900	3010100	1.45039
Q8R550	SH3 domain-containing kinase-binding protein 1	Sh3kbp1	78.169	486310016	311440000	1.44586
Q6A065	Centrosomal protein of 170 kDa	Cep170	175.05	118720000	76660000	1.44446
P21619	Lamin-B2	Lmnb2	67.317	454249984	265570000	1.44329
P39429	TNF receptor-associated factor 2	Traf2	56.026	30243000	20107000	1.44213
Q02248	Catenin beta-1	Ctnnb1	85.47	709160000	458470016	1.44207
Q02788	Collagen alpha-2(VI) chain	Col6a2	110.33	33438000	17314000	1.44169
Q9WV68	Peroxisomal 2,4-dienoyl-CoA reductase	Decr2	31.3	38566000	27580000	1.44059
Q3UGS4	Protein FAM195B	Fam195b	11.101	37084000	20002000	1.44051
Q04736	Tyrosine-protein kinase Yes	Yes1	60.629	81321000	56660000	1.43893
Q9Z1E3	NF-kappa-B inhibitor alpha	Nfkbia	35.071	23284000	19763000	1.43802
Q64213	Splicing factor 1	Sf1	70.402	670089980	399049984	1.43781
P61588	Rho-related GTP-binding protein RhoE	Rnd3	27.368	35239000	23874000	1.43703
Q8CCJ3	E3 UFM1-protein ligase 1	Ufl1	89.519	108130000	71210000	1.43635
Q8BZ36	RAD50-interacting protein 1	Rint1	90.093	11394000	7173200	1.4355
Q9CWE0	Mitochondrial fission regulator 1-like	Mtfr1l	31.726	19183000	11516000	1.4353
P53762	Aryl hydrocarbon receptor nuclear translocator	Arnt	86.962	44851000	34014000	1.43503
Q8BZR9	Uncharacterized protein C17orf85 homolog	C17orf85	70.042	23872000	11446000	1.43394
Q8BJL1	F-box only protein 30	Fbxo30	82.687	60225000	32691000	1.43219
Q8VC52	RNA-binding protein with multiple splicing 2	Rbpms2	22.462	29101000	19319000	1.43162
P48725	Pericentrin	Pcnt	329.46	79051000	52491000	1.43154
Q9JLJ2	4-trimethylaminobutyraldehyde dehydrogenase	Aldh9a1	53.514	233880000	146820000	1.43041
Q8K1N4	Spermatogenesis-associated serine-rich protein 2	Spats2	58.955	94651000	58707000	1.42959
Q8K3A9	7SK snRNA methylphosphate capping enzyme	Mepce	72.05	58507000	155490000	1.42916
P10649	Glutathione S-transferase Mu 1	Gstm1	25.97	1151200000	674729980	1.42906
Q99KN9	Clathrin interactor 1	Clint1	68.512	316540000	217750000	1.4288
Q9CXV1	Succinate dehydrogenase [ubiquinone] cytochrome b small subunit, mitochondrial	Sdhd	17.014	81057000	44003000	1.42812
Q6ZQF0	DNA topoisomerase 2-binding protein 1	Topbp1	168.86	129900000	74092000	1.4281
Q80Y86	Mitogen-activated protein kinase 15	Mapk15	60.678	3827900	2410700	1.42774
P98192	Dihydroxyacetone phosphate acyltransferase	Gnpat	76.869	46735000	101730000	1.42647
Q9R0P9	Ubiquitin carboxyl-terminal hydrolase isozyme L1	Uchl1	24.838	684790020	99239000	1.42627
Q8BTZ4	Anaphase-promoting complex subunit 5	Anapc5	83.097	81756000	45324000	1.42605
P43276	Histone H1.5	Hist1h1b	22.576	1492899970	909400000	1.42578
Q8BHN7	Uncharacterized protein C12orf29 homolog	C12orf29	37.417	18329000	15402000	1.42548
P43274	Histone H1.4	Hist1h1e	21.977	1176000000	712480000	1.42481
Q9R0I7	YLP motif-containing protein 1	Ylpm1	155.13	34435000	25098000	1.42418
Q9CR09	Ubiquitin-fold modifier-conjugating enzyme 1	Ufc1	19.481	108550000	63739000	1.42205
P49312	Heterogeneous nuclear ribonucleoprotein A1	Hnrnpa1	34.196	9172200400	5610399700	1.42173
Q80UN9	tRNA dimethylallyltransferase, mitochondrial	Trit1	52.436	69805000	45323000	1.4209
Q8K4Q0	Regulatory-associated protein of mTOR	Rptor	149.47	98246000	69046000	1.4206
Q922Y1	UBX domain-containing protein 1	Ubxn1	33.572	80405000	43471000	1.42039
Q80Y98	Phospholipase DDHD2	Ddhd2	79.576	77142000	30449000	1.42035
Q7TNE3	Sperm-associated antigen 7	Spag7	25.921	104420000	64945000	1.42013
B2RQC6	CAD protein	Cad	243.24	5232500200	3234800130	1.41975
Q9QUH0	Glutaredoxin-1	Glrx	11.871	199820000	134360000	1.41854
P11276	Fibronectin	Fn1	272.53	4092999940	2481600000	1.41788
Q5U3K5	Rab-like protein 6	Rabl6	79.83	54703000	41174000	1.41751
Q3TKT4	Transcription activator BRG1	Smarca4	181.43	427969984	256540000	1.41729
Q8R349	Cell division cycle protein 16 homolog	Cdc16	71.459	309190016	202690000	1.41707
Q3UA37	Glutamine-rich protein 1	Qrich1	86.555	111900000	68367000	1.41651
Q9R1T4	Septin-6	Sept6	49.619	29262000	16005000	1.41569
Q5U458	DnaJ homolog subfamily C member 11	Dnajc11	63.232	139730000	85504000	1.41545
Q8K1Z0	Ubiquinone biosynthesis protein COQ9, mitochondrial	Coq9	35.082	36029000	22293000	1.41511
P05132	cAMP-dependent protein kinase catalytic subunit alpha	Prkaca	40.57	1105600000	698499970	1.41511
Q9DC50	Peroxisomal carnitine O-octanoyltransferase	Crot	70.264	73487000	51646000	1.41469
O70318	Band 4.1-like protein 2	Epb41l2	109.94	1663399940	962190020	1.41381
Q9CW03	Structural maintenance of chromosomes protein 3	Smc3	141.55	2932100100	2065500030	1.41325
Q3UQ28	Peroxidasin homolog	Pxdn	165.1	106760000	72861000	1.41115
P24788	Cyclin-dependent kinase 11B	Cdk11b	91.512	215110000	332769984	1.41058
Q8VHY0	Chondroitin sulfate proteoglycan 4	Cspg4	252.31	449140000	308280000	1.41016
Q9WVG6	Histone-arginine methyltransferase CARM1	Carm1	65.853	544760000	339380000	1.40978
Q6Y685	Transforming acidic coiled-coil-containing protein 1	Tacc1	83.951	77320000	66689000	1.40934
Q9WU62	Inner centromere protein	Incenp	101.21	76318000	50587000	1.40841
Q3TIU4	2',5'-phosphodiesterase 12	Pde12	67.513	154650000	144200000	1.40696
Q8BL48	RING finger protein unkempt homolog	Unk	88.057	30637000	19011000	1.40655
P62915	Transcription initiation factor IIB	Gtf2b	34.819	166670000	115560000	1.40635
Q9JHH9	Coatomer subunit zeta-2	Copz2	22.934	50671000	32201000	1.40629
Q60967	Bifunctional 3'-phosphoadenosine 5'-phosphosulfate synthase 1	Papss1	70.793	684190020	440220000	1.40426
Q8K4X7	1-acyl-sn-glycerol-3-phosphate acyltransferase delta	Agpat4	43.81	29680000	18740000	1.40363
Q9QZM0	Ubiquilin-2	Ubqln2	67.35	388720000	245600000	1.40361
Q8C263	Spindle and kinetochore-associated protein 3	Ska3	45.37	38290000	19195000	1.40302
Q8C5H8	NAD kinase 2, mitochondrial	Nadk2	50.858	40129000	23493000	1.40286
P70424	Receptor tyrosine-protein kinase erbB-2	Erbb2	138.58	32687000	20535000	1.40284
Q8C115	Pleckstrin homology domain-containing family H member 2	Plekhh2	167.73	14048000	7783300	1.40223
Q9CQ45	Neudesin	Nenf	18.904	132540000	82886000	1.40203
Q3U2P1	Protein transport protein Sec24A	Sec24a	118.78	98694000	59599000	1.40162
Q9D0F1	Kinetochore protein NDC80 homolog	Ndc80	73.961	108420000	61810000	1.40054
Q9D6Y7	Mitochondrial peptide methionine sulfoxide reductase	Msra	25.988	22984000	14997000	1.39903
Q8CHT0	Delta-1-pyrroline-5-carboxylate dehydrogenase, mitochondrial	Aldh4a1	61.84	16847000	14741000	1.39872
Q8VCN9	Tubulin-specific chaperone C	Tbcc	38.124	131150000	79189000	1.39673
O70305	Ataxin-2	Atxn2	136.48	151790000	102330000	1.39641
Q9Z1D1	Eukaryotic translation initiation factor 3 subunit G	Eif3g	35.638	1821400060	1135600000	1.39602
Q9QYF9	Protein NDRG3	Ndrg3	41.555	310380000	191960000	1.39583
Q8R480	Nuclear pore complex protein Nup85	Nup85	74.775	1261500030	785500030	1.39439
Q7TN29	Stromal membrane-associated protein 2	Smap2	46.577	37413000	25045000	1.39408
Q9CY34	NEDD8-conjugating enzyme UBE2F	Ube2f	21.11	19825000	11649000	1.39402
P58462	Forkhead box protein P1	Foxp1	78.832	22107000	10457000	1.3934
Q0P678	Zinc finger CCCH domain-containing protein 18	Zc3h18	105.69	49248000	24344000	1.39336
Q91V64	Isochorismatase domain-containing protein 1	Isoc1	32.032	45534000	23273000	1.39282
A2ADY9	Protein DDI1 homolog 2	Ddi2	44.59	191530000	157800000	1.38995
Q60864	Stress-induced-phosphoprotein 1	Stip1	62.581	12572000300	7918700000	1.38858
Q8BGT7	Survival of motor neuron-related-splicing factor 30	Smndc1	26.753	142900000	101430000	1.38829
P45952	Medium-chain specific acyl-CoA dehydrogenase, mitochondrial	Acadm	46.481	444100000	290689984	1.38535
O54962	Barrier-to-autointegration factor	Banf1	10.102	1416400000	892470020	1.38518
Q9CR29	Coiled-coil domain-containing protein 43	Ccdc43	25.049	85436000	55140000	1.38472
A2BH40	AT-rich interactive domain-containing protein 1A	Arid1a	242.09	106740000	72379000	1.38299
Q9CQT2	RNA-binding protein 7	Rbm7	30.148	20448000	13862000	1.38286
Q9D5V5	Cullin-5	Cul5	90.973	430780000	276300000	1.38249
Q8C1A5	Thimet oligopeptidase	Thop1	78.025	1373799940	966380030	1.38207
Q8CG76	Aflatoxin B1 aldehyde reductase member 2	Akr7a2	40.612	184550000	112560000	1.38141
Q91W92	Cdc42 effector protein 1	Cdc42ep1	43.095	131430000	82066000	1.38108
Q00PI9	Heterogeneous nuclear ribonucleoprotein U-like protein 2	Hnrnpul2	84.939	1326899970	848190020	1.38085
Q3TZX8	Polynucleotide 5'-hydroxyl-kinase NOL9	Nol9	80.839	47661000	31281000	1.38053
P60762	Mortality factor 4-like protein 1	Morf4l1	41.492	42760000	29043000	1.38047
Q6P1F6	Serine/threonine-protein phosphatase 2A 55 kDa regulatory subunit B alpha isoform	Ppp2r2a	51.691	705110020	507080000	1.38038
Q3THG9	Alanyl-tRNA editing protein Aarsd1	Aarsd1	44.97	122830000	125640000	1.37946
P17182	Alpha-enolase	Eno1	47.14	54857998000	34140000300	1.37918
O54916	RalBP1-associated Eps domain-containing protein 1	Reps1	86.518	286560000	260200000	1.37901
Q3ULD5	Methylcrotonoyl-CoA carboxylase beta chain, mitochondrial	Mccc2	61.378	96188000	59904000	1.37868
Q8K2M0	39S ribosomal protein L38, mitochondrial	Mrpl38	45.029	66321000	45424000	1.37811
Q8VE73	Cullin-7	Cul7	192.29	83235000	58896000	1.37798
P11352	Glutathione peroxidase 1	Gpx1	22.347	74475000	49555000	1.37773
Q8BWR2	PITH domain-containing protein 1	Pithd1	24.192	40956000	22910000	1.37603
P63321	Ras-related protein Ral-A	Rala	23.553	172320000	101410000	1.37597
Q9CYR0	Single-stranded DNA-binding protein, mitochondrial	Ssbp1	17.319	155850000	104640000	1.3754
Q9D6J3	Coiled-coil domain-containing protein 94	Ccdc94	35.988	30754000	21137000	1.37525
Q8R422	CD109 antigen	Cd109	161.66	366380000	220270000	1.37491
Q8VEK0	Cell cycle control protein 50A	Tmem30a	41.06	90605000	51905000	1.37438
Q9R0Q4	Mortality factor 4-like protein 2	Morf4l2	32.183	40793000	27780000	1.37421
Q60520	Paired amphipathic helix protein Sin3a	Sin3a	145.09	183150000	119450000	1.37421
Q64727	Vinculin	Vcl	116.72	16149999600	10110999600	1.3738
Q8K2I1	Protein farnesyltransferase subunit beta	Fntb	48.819	42768000	32616000	1.37268
Q4VBE8	WD repeat-containing protein 18	Wdr18	47.211	258270000	201390000	1.37246
O35345	Importin subunit alpha-7	Kpna6	59.964	264470000	230770000	1.37202
Q9D0F3	Protein ERGIC-53	Lman1	57.788	1340800000	889790020	1.3717
P40142	Transketolase	Tkt	67.63	11509000200	7317199900	1.37133
Q8R4H2	Rho guanine nucleotide exchange factor 12	Arhgef12	172.35	31490000	25267000	1.37123
Q78JE5	F-box only protein 22	Fbxo22	44.202	142320000	85851000	1.37112
P58802	TBC1 domain family member 10A	Tbc1d10a	56.202	55796000	43558000	1.37071
Q61543	Golgi apparatus protein 1	Glg1	133.73	998400000	630940030	1.37016
Q6P2L6	Histone-lysine N-methyltransferase NSD3	Whsc1l1	161	10555000	5548200	1.36836
Q8WTY4	Anamorsin	Ciapin1	33.429	466710016	332089984	1.36786
Q61286	Transcription factor 12	Tcf12	75.81	23343000	16083000	1.36773
Q99ME2	WD repeat-containing protein 6	Wdr6	121.9	336529984	283020000	1.36722
Q3URQ0	Testis-expressed sequence 10 protein	Tex10	105.21	104500000	71242000	1.36586
Q61127	NGFI-A-binding protein 2	Nab2	56.576	89866000	59378000	1.36496
O35071	Kinesin-like protein KIF1C	Kif1c	122.43	25358000	17909000	1.36357
Q80SZ7	Guanine nucleotide-binding protein G(I)/G(S)/G(O) subunit gamma-5	Gng5	7.3184	40070000	23930000	1.36316
Q9JI46	Diphosphoinositol polyphosphate phosphohydrolase 1	Nudt3	19.029	106120000	70180000	1.36312
O08912	Polypeptide N-acetylgalactosaminyltransferase 1	Galnt1	64.254	16131000	11382000	1.36295
A2BDX3	Adenylyltransferase and sulfurtransferase MOCS3	Mocs3	49.374	637080000	416600000	1.36271
Q8CIG8	Protein arginine N-methyltransferase 5	Prmt5	72.679	727769980	467620000	1.36225
Q569Z6	Thyroid hormone receptor-associated protein 3	Thrap3	108.18	847800000	580200000	1.36041
Q07417	Short-chain specific acyl-CoA dehydrogenase, mitochondrial	Acads	44.889	441700000	299270016	1.36028
Q9DBJ1	Phosphoglycerate mutase 1	Pgam1	28.832	16780999700	10737999900	1.36017
Q05793	Basement membrane-specific heparan sulfate proteoglycan core protein	Hspg2	398.29	248990000	190940000	1.35992
Q9Z2L7	Cytokine receptor-like factor 3	Crlf3	49.558	142650000	88085000	1.35982
Q91YM4	Protein TBRG4	Tbrg4	71.513	59800000	39659000	1.35912
P31650	Sodium- and chloride-dependent GABA transporter 3	Slc6a11	69.96	93062000	82364000	1.35892
Q8BX90	Fibronectin type-III domain-containing protein 3A	Fndc3a	131.96	107200000	63115000	1.35882
Q91XU0	ATPase WRNIP1	Wrnip1	71.793	152560000	163570000	1.35877
Q01405	Protein transport protein Sec23A	Sec23a	86.161	1108300030	779740030	1.35868
Q91YK2	Ribosomal RNA processing protein 1 homolog B	Rrp1b	80.581	80549000	53898000	1.35811
Q6ZWQ0	Nesprin-2	Syne2	782.72	210680000	159780000	1.35811
Q91W96	Anaphase-promoting complex subunit 4	Anapc4	91.707	114240000	124890000	1.35676
Q9WVJ9	EGF-containing fibulin-like extracellular matrix protein 2	Efemp2	49.425	20182000	14008000	1.35645
O54941	SWI/SNF-related matrix-associated actin-dependent regulator of chromatin subfamily E member 1	Smarce1	46.638	69677000	50374000	1.35641
O08738	Caspase-6	Casp6	31.595	26292000	17321000	1.35472
Q9DAK9	14 kDa phosphohistidine phosphatase	Phpt1	13.996	488700000	472529984	1.35444
Q924H2	Mediator of RNA polymerase II transcription subunit 15	Med15	87.06	15800000	12263000	1.35395
Q3U7R1	Extended synaptotagmin-1	Esyt1	121.55	1557299970	1019900030	1.3538
Q91UZ5	Inositol monophosphatase 2	Impa2	31.716	40828000	31605000	1.35373
Q8VCB2	Mediator of RNA polymerase II transcription subunit 25	Med25	78.112	39510000	39506000	1.35355
Q8R1A4	Dedicator of cytokinesis protein 7	Dock7	241.44	1026499970	479289984	1.35347
Q8BPM2	Mitogen-activated protein kinase kinase kinase kinase 5	Map4k5	95.044	11190000	8186500	1.35345
Q501J7	Phosphatase and actin regulator 4	Phactr4	76.631	73030000	46450000	1.35208
Q9DBV4	Matrix-remodeling-associated protein 8	Mxra8	49.75	41703000	29818000	1.35173
Q6ZPJ3	E2/E3 hybrid ubiquitin-protein ligase UBE2O	Ube2o	140.83	219460000	158170000	1.35152
Q91YN9	BAG family molecular chaperone regulator 2	Bag2	23.473	134300000	85506000	1.35069
P57759	Endoplasmic reticulum resident protein 29	Erp29	28.823	669049980	439460000	1.35069
Q9D0S9	Histidine triad nucleotide-binding protein 2, mitochondrial	Hint2	17.32	101760000	67306000	1.35037
Q60749	KH domain-containing, RNA-binding, signal transduction-associated protein 1	Khdrbs1	48.37	1125200000	678659970	1.34935
A2ABV5	Mediator of RNA polymerase II transcription subunit 14	Med14	160.96	40424000	24645000	1.34911
O88696	ATP-dependent Clp protease proteolytic subunit, mitochondrial	Clpp	29.8	397040000	239680000	1.34802
Q5BLK4	Terminal uridylyltransferase 7	Zcchc6	169.1	251310000	85232000	1.3474
Q8BRT1	CLIP-associating protein 2	Clasp2	140.74	198480000	140110000	1.34725
P49443	Protein phosphatase 1A	Ppm1a	42.432	126540000	78632000	1.34602
Q9WTU6	Mitogen-activated protein kinase 9	Mapk9	48.189	54692000	33882000	1.34548
Q61425	Hydroxyacyl-coenzyme A dehydrogenase, mitochondrial	Hadh	34.463	226060000	157660000	1.34539
P09103	Protein disulfide-isomerase	P4hb	57.058	19147999200	12739000300	1.3451
P53612	Geranylgeranyl transferase type-2 subunit beta	Rabggtb	37.803	73279000	53453000	1.34479
Q8JZQ2	AFG3-like protein 2	Afg3l2	89.518	272060000	230660000	1.34461
Q69ZS7	HBS1-like protein	Hbs1l	75.1	169010000	903800000	1.3445
Q61598	Rab GDP dissociation inhibitor beta	Gdi2	50.537	7806300200	4998000100	1.34333
Q3TKY6	Peptidyl-prolyl cis-trans isomerase CWC27 homolog	Cwc27	53.542	81814000	60595000	1.34172
Q3V1T4	Prolyl 3-hydroxylase 1	Lepre1	83.65	197260000	127030000	1.34158
Q91XB7	Protein YIF1A	Yif1a	32.134	34308000	30834000	1.34138
Q99N57	RAF proto-oncogene serine/threonine-protein kinase	Raf1	72.917	19466000	16898000	1.34124
Q9CR26	Vacuolar protein sorting-associated protein VTA1 homolog	Vta1	33.913	304640000	210220000	1.34099
Q9CX86	Heterogeneous nuclear ribonucleoprotein A0	Hnrnpa0	30.53	5881900000	4371500000	1.34054
Q9D2U5	N-alpha-acetyltransferase 38, NatC auxiliary subunit	Naa38	13.43	12303000	8450500	1.34048
Q9EP89	Serine beta-lactamase-like protein LACTB, mitochondrial	Lactb	60.705	51871000	38681000	1.33975
P29594	Caspase-2	Casp2	50.66	20327000	13586000	1.33842
P11688	Integrin alpha-5	Itga5	115.04	353360000	254190000	1.33828
O08784	Treacle protein	Tcof1	135	42877000	29494000	1.33767
Q8VDP3	Protein-methionine sulfoxide oxidase MICAL1	Mical1	116.78	79007000	68857000	1.33733
Q9CQG2	Methyltransferase-like protein 16	Mettl16	62.34	156790000	109040000	1.33645
P17751	Triosephosphate isomerase	Tpi1	32.191	13985000400	10067000300	1.33613
O88286	Protein Wiz	Wiz	184.29	134810000	97460000	1.33593
Q8R0H9	ADP-ribosylation factor-binding protein GGA1	Gga1	69.971	106800000	75376000	1.33592
O70126	Aurora kinase B	Aurkb	39.384	124340000	81615000	1.33584
Q8R317	Ubiquilin-1	Ubqln1	61.976	255270000	149230000	1.33556
P02340	Cellular tumor antigen p53	Tp53	43.155	1821299970	1145100030	1.33456
O35972	39S ribosomal protein L23, mitochondrial	Mrpl23	17.121	40956000	27707000	1.33426
Q61165	Sodium/hydrogen exchanger 1	Slc9a1	91.467	10596000	6823700	1.33264
P59235	Nucleoporin Nup43	Nup43	41.989	220410000	113260000	1.33166
Q922J3	CAP-Gly domain-containing linker protein 1	Clip1	155.81	276289984	182770000	1.33126
Q8C7E9	Cleavage stimulation factor subunit 2 tau variant	Cstf2t	65.862	32376000	23543000	1.33104
Q8BWW9	Serine/threonine-protein kinase N2	Pkn2	111.61	352550016	266250000	1.32956
Q91WE6	Threonylcarbamoyladenosine tRNA methylthiotransferase	Cdkal1	65.288	40414000	26708000	1.32952
Q9ESJ0	Exportin-4	Xpo4	129.98	205890000	138280000	1.32894
Q6PHZ2	Calcium/calmodulin-dependent protein kinase type II subunit delta	Camk2d	56.369	834600000	526360000	1.3289
P70362	Ubiquitin fusion degradation protein 1 homolog	Ufd1l	34.481	278000000	185250000	1.32887
Q9DBU0	Transmembrane 9 superfamily member 1	Tm9sf1	68.927	75655000	35975000	1.32829
O35239	Tyrosine-protein phosphatase non-receptor type 9	Ptpn9	67.969	33530000	24447000	1.32739
Q9CQB5	CDGSH iron-sulfur domain-containing protein 2	Cisd2	15.242	624840000	477809984	1.32601
Q64127	Transcription intermediary factor 1-alpha	Trim24	116.66	33543000	22669000	1.32589
Q99L27	GMP reductase 2	Gmpr2	38.018	98382000	77673000	1.32512
Q9JLM4	Zinc finger MYM-type protein 3	Zmym3	152.88	11620000	10130000	1.32447
Q60848	Lymphocyte-specific helicase	Hells	95.125	884449980	598329980	1.3241
Q9CU65	Zinc finger MYM-type protein 2	Zmym2	154.64	27729000	20552000	1.32326
Q8BMK4	Cytoskeleton-associated protein 4	Ckap4	63.691	4074700030	3170700030	1.32198
P70255	Nuclear factor 1 C-type	Nfic	48.768	35382000	34771000	1.32186
Q8R3H7	Heparan sulfate 2-O-sulfotransferase 1	Hs2st1	41.813	53675000	44491000	1.32179
Q9D819	Inorganic pyrophosphatase	Ppa1	32.667	4147399940	2678200060	1.32144
Q9JHS4	ATP-dependent Clp protease ATP-binding subunit clpX-like, mitochondrial	Clpx	69.228	422430016	278009984	1.32118
Q80YQ2	Mediator of RNA polymerase II transcription subunit 23	Med23	156.09	89296000	47469000	1.31956
Q9EQ20	Methylmalonate-semialdehyde dehydrogenase [acylating], mitochondrial	Aldh6a1	57.915	14524000	10901000	1.31938
Q6ZQ88	Lysine-specific histone demethylase 1A	Kdm1a	92.849	87474000	119890000	1.31933
Q8CIB5	Fermitin family homolog 2	Fermt2	77.8	1080800000	735120000	1.31905
Q04750	DNA topoisomerase 1	Top1	90.875	1085400060	718369980	1.319
Q61029	Lamina-associated polypeptide 2, isoforms beta/delta/epsilon/gamma	Tmpo	50.372	1782300030	1133600000	1.31863
P60670	Nuclear protein localization protein 4 homolog	Nploc4	68.016	937590020	596830020	1.31815
P61967	AP-1 complex subunit sigma-1A	Ap1s1	18.733	80620000	57443000	1.31811
P47791	Glutathione reductase, mitochondrial	Gsr	53.662	732350020	520470016	1.31797
Q69ZW3	EH domain-binding protein 1	Ehbp1	139.1	16524000	13850000	1.31752
P47199	Quinone oxidoreductase	Cryz	35.268	171080000	117100000	1.3174
Q80YD1	ATP-dependent RNA helicase SUPV3L1, mitochondrial	Supv3l1	87.004	99617000	71601000	1.31615
P24288	Branched-chain-amino-acid aminotransferase, cytosolic	Bcat1	42.791	703760000	478620000	1.31595
Q05186	Reticulocalbin-1	Rcn1	38.113	334649984	198870000	1.31496
P62259	14-3-3 protein epsilon	Ywhae	29.174	24797999100	16851000300	1.31492
Q9WUL7	ADP-ribosylation factor-like protein 3	Arl3	20.486	911849980	611169980	1.31456
Q921G7	Electron transfer flavoprotein-ubiquinone oxidoreductase, mitochondrial	Etfdh	68.09	333009984	215140000	1.31453
Q8K2F0	Bromodomain-containing protein 3	Brd3	79.761	33771000	22126000	1.31397
Q9WU40	Inner nuclear membrane protein Man1	Lemd3	100.31	125460000	121650000	1.31294
Q8C3Y4	Kinetochore-associated protein 1	Kntc1	250.36	251780000	166510000	1.31285
Q8VCY6	U3 small nucleolar RNA-associated protein 6 homolog	Utp6	70.429	140440000	145820000	1.31254
Q9WTL7	Acyl-protein thioesterase 2	Lypla2	24.794	203690000	173340000	1.31237
Q01149	Collagen alpha-2(I) chain	Col1a2	129.56	2090499970	1866599940	1.31203
P41230	Lysine-specific demethylase 5C	Kdm5c	175.31	16688000	10181000	1.31153
Q9DBD5	Proline-, glutamic acid- and leucine-rich protein 1	Pelp1	118.07	229080000	172410000	1.31139
Q9CZX0	Elongator complex protein 3	Elp3	62.384	191310000	134690000	1.31044
P29387	Guanine nucleotide-binding protein subunit beta-4	Gnb4	37.379	7936900	6468000	1.31
Q8BGZ4	Cell division cycle protein 23 homolog	Cdc23	68.561	359660000	243890000	1.30943
Q99LJ7	RCC1 and BTB domain-containing protein 2	Rcbtb2	60.163	45845000	28571000	1.30933
Q9Z0U1	Tight junction protein ZO-2	Tjp2	131.28	265720000	202630000	1.3089
Q5PSV9	Mediator of DNA damage checkpoint protein 1	Mdc1	184.67	213370000	157350000	1.30861
Q9Z148	Histone-lysine N-methyltransferase EHMT2	Ehmt2	138.04	46868000	34853000	1.30823
E9Q5K9	YTH domain-containing protein 1	Ythdc1	85.648	35919000	24862000	1.30767
Q3UPL0	Protein transport protein Sec31A	Sec31a	133.57	2534700030	1798800000	1.30755
Q9CY45	Protein-lysine N-methyltransferase N6amt2	N6amt2	24.499	47645000	40217000	1.30719
Q60932	Voltage-dependent anion-selective channel protein 1	Vdac1	32.351	2641200130	1833200000	1.3071
Q9CZ42	ATP-dependent (S)-NAD(P)H-hydrate dehydratase	Carkd	36.717	147330000	102640000	1.30642
Q9JMB0	G kinase-anchoring protein 1	Gkap1	41.762	28051000	68968000	1.30625
Q7TMI3	E3 ubiquitin-protein ligase UHRF2	Uhrf2	90.105	87851000	67959000	1.30625
Q8VDK1	Nitrilase homolog 1	Nit1	35.705	24796000	26533000	1.30581
Q8BI84	Melanoma inhibitory activity protein 3	Mia3	213.67	189160000	155960000	1.3056
Q9D2D7	Zinc finger protein 687	Znf687	130.35	14025000	9541600	1.30528
O89086	RNA-binding protein 3	Rbm3	16.604	2919099900	1924999940	1.30524
Q9D7Z3	Nucleolar protein 7	Nol7	28.97	59835000	43941000	1.30494
Q9JKY5	Huntingtin-interacting protein 1-related protein	Hip1r	119.43	58954000	39453000	1.30475
Q7TMM9	Tubulin beta-2A chain	Tubb2a	49.906	229880000	156390000	1.30334
Q8R059	UDP-glucose 4-epimerase	Gale	38.224	126740000	88355000	1.30324
Q91W82	Ubiquitin-conjugating enzyme E2 E2	Ube2e2	22.241	108230000	67760000	1.3032
Q8BU14	Translocation protein SEC62	Sec62	45.58	215660000	134060000	1.30288
P17879	Heat shock 70 kDa protein 1B	Hspa1b	70.175	2995500030	1853299970	1.30218
Q9CXG3	Peptidyl-prolyl cis-trans isomerase-like 4	Ppil4	57.23	149500000	134730000	1.3019
P68181	cAMP-dependent protein kinase catalytic subunit beta	Prkacb	40.707	108290000	55247000	1.30174
P53564	Homeobox protein cut-like 1	Cux1	165.59	91450000	49973000	1.30159
Q8BH57	WD repeat-containing protein 48	Wdr48	76.006	65943000	43459000	1.30154
Q7TMK9	Heterogeneous nuclear ribonucleoprotein Q	Syncrip	69.632	6003999700	4080999940	1.30146
Q8BP92	Reticulocalbin-2	Rcn2	37.27	1607500030	1054499970	1.30142
Q8CFX1	GDH/6PGL endoplasmic bifunctional protein	H6pd	88.927	84933000	58056000	1.30125
Q9QXT0	Protein canopy homolog 2	Cnpy2	20.767	722499970	533620000	1.30102
Q9QZD9	Eukaryotic translation initiation factor 3 subunit I	Eif3i	36.46	1879200000	1302800000	1.3008
Q8BG51	Mitochondrial Rho GTPase 1	Rhot1	72.241	186950000	128680000	1.30066
Q8R2U0	Nucleoporin SEH1	Seh1l	39.774	364600000	234750000	1.30012
Q8C5P5	5'-nucleotidase domain-containing protein 1	Nt5dc1	53.094	34915000	19592000	1.29973
Q8R3G1	Nuclear inhibitor of protein phosphatase 1	Ppp1r8	38.527	321460000	233870000	1.29929
Q9CX30	Protein YIF1B	Yif1b	33.982	120310000	72007000	1.29911
Q8R3F5	Malonyl-CoA-acyl carrier protein transacylase, mitochondrial	Mcat	41.928	30912000	21997000	1.29882
Q80VC6	tRNA selenocysteine 1-associated protein 1	Trnau1ap	32.423	15990000	12776000	1.29823
Q9CQ65	S-methyl-5'-thioadenosine phosphorylase	Mtap	31.062	4969200100	3397499900	1.29803
Q9JK38	Glucosamine 6-phosphate N-acetyltransferase	Gnpnat1	20.791	43278000	27932000	1.29782
Q9CQK7	RWD domain-containing protein 1	Rwdd1	27.785	304489984	202390000	1.29722
P47753	F-actin-capping protein subunit alpha-1	Capza1	32.939	960969980	578000000	1.29567
P70288	Histone deacetylase 2	Hdac2	55.302	233640000	167340000	1.29552
O35737	Heterogeneous nuclear ribonucleoprotein H	Hnrnph1	49.199	6838700000	4672200200	1.29465
Q8K4Z3	NAD(P)H-hydrate epimerase	Apoa1bp	30.972	332420000	212160000	1.29436
Q9JII5	DAZ-associated protein 1	Dazap1	43.214	931020030	638460030	1.29343
Q6PE01	U5 small nuclear ribonucleoprotein 40 kDa protein	Snrnp40	39.275	559590020	401750016	1.29318
Q9D0D3	Poly(A) RNA polymerase, mitochondrial	Mtpap	65.229	25447000	14377000	1.29242
Q5SSW2	Proteasome activator complex subunit 4	Psme4	211.19	323769984	295369984	1.29242
P24270	Catalase	Cat	59.795	1042800000	827230020	1.29224
Q99KE1	NAD-dependent malic enzyme, mitochondrial	Me2	65.798	817200000	547270020	1.29221
Q6P5H2	Nestin	Nes	207.12	1970599940	1371100030	1.29139
P97386	DNA ligase 3	Lig3	113.07	158500000	115030000	1.29104
Q65Z40	Wings apart-like protein homolog	Wapal	134.07	125510000	80200000	1.29039
Q9ESZ8	General transcription factor II-I	Gtf2i	112.26	680049980	671379970	1.29007
O89090	Transcription factor Sp1	Sp1	80.731	54245000	31125000	1.28984
Q8VH37	Histone deacetylase 8	Hdac8	41.771	27053000	16459000	1.28972
Q8BMS1	Trifunctional enzyme subunit alpha, mitochondrial	Hadha	82.669	2275099900	2969700100	1.28929
Q64331	Unconventional myosin-VI	Myo6	146.41	127750000	86590000	1.28919
Q8BZH4	Pogo transposable element with ZNF domain	Pogz	154.91	87400000	57217000	1.28909
Q3U0V1	Far upstream element-binding protein 2	Khsrp	76.775	2939899900	2122099970	1.28878
Q99J09	Methylosome protein 50	Wdr77	36.942	387070016	305729984	1.28853
Q9CU62	Structural maintenance of chromosomes protein 1A	Smc1a	143.23	1578099970	1148199940	1.28839
O54692	Centromere/kinetochore protein zw10 homolog	Zw10	88.062	409830016	308070016	1.28785
P19426	Negative elongation factor E	Nelfe	42.554	54293000	37466000	1.28742
Q9DCF9	Translocon-associated protein subunit gamma	Ssr3	21.064	233160000	166330000	1.28675
P11103	Poly [ADP-ribose] polymerase 1	Parp1	113.1	1141699970	876529980	1.2866
Q9Z247	Peptidyl-prolyl cis-trans isomerase FKBP9	Fkbp9	62.995	755790020	590929980	1.28616
P08752	Guanine nucleotide-binding protein G(i) subunit alpha-2	Gnai2	40.489	2851500030	1973600000	1.2855
Q8C1D8	Protein IWS1 homolog	Iws1	85.247	133340000	92585000	1.2854
Q5SQX6	Cytoplasmic FMR1-interacting protein 2	Cyfip2	145.66	48363000	48947000	1.28526
Q3TDN2	FAS-associated factor 2	Faf2	52.471	760009980	481500000	1.28521
A2ACJ2	Fanconi anemia-associated protein of 100 kDa	Faap100	94.28	89163000	72439000	1.28452
Q9CPQ8	ATP synthase subunit g, mitochondrial	Atp5l	11.424	590400000	387280000	1.28451
Q8VHR5	Transcriptional repressor p66-beta	Gatad2b	65.41	207480000	135520000	1.28409
Q01853	Transitional endoplasmic reticulum ATPase	Vcp	89.321	27094999000	18250999800	1.28403
Q6PE54	Probable ATP-dependent RNA helicase DHX40	Dhx40	88.529	12844000	10407000	1.28376
Q9CPV4	Glyoxalase domain-containing protein 4	Glod4	33.316	1119900030	913270020	1.28333
Q91YH5	Atlastin-3	Atl3	60.574	968000000	655100030	1.28282
Q64364	Tumor suppressor ARF	Cdkn2a	19.238	286620000	185650000	1.28223
Q8VEH5	EPM2A-interacting protein 1	Epm2aip1	70.095	149960000	127560000	1.28212
Q61550	Double-strand-break repair protein rad21 homolog	Rad21	72.082	538289980	394080000	1.28197
Q7TQK1	Integrator complex subunit 7	Ints7	106.86	176090000	136290000	1.28195
Q6ZWY9	Histone H2B type 1-C/E/G	Hist1h2bc	13.906	44125999000	30851000300	1.28192
Q3USH5	Splicing factor, suppressor of white-apricot homolog	Sfswap	104.19	35547000	54939000	1.28167
Q9QYF1	Retinol dehydrogenase 11	Rdh11	35.147	119350000	83800000	1.28164
Q9D7M1	Glucose-induced degradation protein 8 homolog	Gid8	26.778	89779000	78711000	1.28139
Q8BJ05	Zinc finger CCCH domain-containing protein 14	Zc3h14	82.408	27782000	20306000	1.28128
Q9JMA1	Ubiquitin carboxyl-terminal hydrolase 14	Usp14	56.001	1514899970	1057699970	1.28085
Q8R1M0	Embryonic stem cell-specific 5-hydroxymethylcytosine-binding protein	Hmces	40.168	21222000	14620000	1.28084
Q8K2B3	Succinate dehydrogenase [ubiquinone] flavoprotein subunit, mitochondrial	Sdha	72.585	2019100030	1391299970	1.28043
Q8QZV7	Protein asunder homolog	Asun	82.779	48901000	39149000	1.28039
Q91YP0	L-2-hydroxyglutarate dehydrogenase, mitochondrial	L2hgdh	50.898	17949000	13423000	1.28038
Q9WVL0	Maleylacetoacetate isomerase	Gstz1	24.275	37786000	23875000	1.27975
Q5SVR0	TBC1 domain family member 9B	Tbc1d9b	141.78	51565000	33060000	1.2791
O89116	Vesicle transport through interaction with t-SNAREs homolog 1A	Vti1a	24.986	26167000	16428000	1.27889
Q8BP71	RNA binding protein fox-1 homolog 2	Rbfox2	47.33	204300000	146720000	1.27881
Q3UJB9	Enhancer of mRNA-decapping protein 4	Edc4	152.48	1273600000	907980030	1.27872
B1AQJ2	Ubiquitin carboxyl-terminal hydrolase 36	Usp36	119.91	41476000	37098000	1.27864
Q3UMU9	Hepatoma-derived growth factor-related protein 2	Hdgfrp2	74.29	53162000	36093000	1.27854
Q8K337	Type II inositol 1,4,5-trisphosphate 5-phosphatase	Inpp5b	112.76	57322000	28622000	1.27825
P62313	U6 snRNA-associated Sm-like protein LSm6	Lsm6	9.1275	201770000	119290000	1.27797
P62340	TATA box-binding protein-like protein 1	Tbpl1	20.886	23303000	17948000	1.27792
Q91W36	Ubiquitin carboxyl-terminal hydrolase 3	Usp3	58.867	22672000	12491000	1.27742
Q8K296	Myotubularin-related protein 3	Mtmr3	133.84	72881000	49814000	1.27712
Q921M7	Protein FAM49B	Fam49b	36.776	746830020	348060000	1.27608
P38060	Hydroxymethylglutaryl-CoA lyase, mitochondrial	Hmgcl	34.238	220040000	120840000	1.27587
Q9CR16	Peptidyl-prolyl cis-trans isomerase D	Ppid	40.742	2937700100	2083200000	1.27571
Q01147	Cyclic AMP-responsive element-binding protein 1	Creb1	36.674	115920000	48072000	1.27566
Q9QZH3	Peptidyl-prolyl cis-trans isomerase E	Ppie	33.448	101310000	80239000	1.27546
Q1HFZ0	tRNA (cytosine(34)-C(5))-methyltransferase	Nsun2	85.451	1587100030	1283800060	1.27535
P08249	Malate dehydrogenase, mitochondrial	Mdh2	35.611	11934000100	8086700000	1.27398
Q5SRX1	TOM1-like protein 2	Tom1l2	55.662	431089984	45613000	1.27299
Q9WUR2	Enoyl-CoA delta isomerase 2, mitochondrial	Eci2	43.267	129020000	91380000	1.27285
Q99J45	Nuclear receptor-binding protein	Nrbp1	59.865	242730000	194750000	1.27217
Q9Z2N8	Actin-like protein 6A	Actl6a	47.447	740030020	633340030	1.27212
O35857	Mitochondrial import inner membrane translocase subunit TIM44	Timm44	51.091	363910016	254670000	1.27149
P33611	DNA polymerase alpha subunit B	Pola2	66.213	255510000	182120000	1.27125
Q9DB43	Zinc finger protein-like 1	Zfpl1	34.155	30462000	24717000	1.27118
Q8BSY0	Aspartyl/asparaginyl beta-hydroxylase	Asph	83.041	779500030	551369980	1.27066
Q8BXZ1	Protein disulfide-isomerase TMX3	Tmx3	51.847	753990020	684920000	1.27018
Q8BGA5	KRR1 small subunit processome component homolog	Krr1	43.537	249540000	215930000	1.26933
O54784	Death-associated protein kinase 3	Dapk3	51.421	135770000	98635000	1.26923
O35685	Nuclear migration protein nudC	Nudc	38.358	3131899900	2142599940	1.26867
Q8K2C9	Very-long-chain (3R)-3-hydroxyacyl-CoA dehydratase 3	Hacd3	43.131	132920000	127470000	1.26855
Q9CR86	Calcium-regulated heat stable protein 1	Carhsp1	16.062	59620000	32358000	1.26796
Q8K019	Bcl-2-associated transcription factor 1	Bclaf1	106	241440000	164140000	1.26693
Q921C5	Protein bicaudal D homolog 2	Bicd2	93.39	194490000	148270000	1.26675
P22892	AP-1 complex subunit gamma-1	Ap1g1	91.349	555779970	415080000	1.26669
Q3UKC1	Tax1-binding protein 1 homolog	Tax1bp1	93.629	89397000	59504000	1.26654
Q6P9J9	Anoctamin-6	Ano6	106.25	248240000	185200000	1.26635
P54761	Ephrin type-B receptor 4	Ephb4	108.85	20713000	18707000	1.2659
Q6P1H6	Ankyrin repeat and LEM domain-containing protein 2	Ankle2	106.2	125310000	85758000	1.26587
Q05816	Fatty acid-binding protein, epidermal	Fabp5	15.137	4672300000	3093600000	1.26579
P26043	Radixin	Rdx	68.542	1379800060	937750020	1.2656
Q9D6R2	Isocitrate dehydrogenase [NAD] subunit alpha, mitochondrial	Idh3a	39.638	1678099970	1486200060	1.26545
Q9DB25	Dolichyl-phosphate beta-glucosyltransferase	Alg5	36.79	44081000	31738000	1.26523
Q6PDH0	Pleckstrin homology-like domain family B member 1	Phldb1	150.07	139400000	114560000	1.26523
Q8BMC4	Nucleolar protein 9	Nop9	70.046	168800000	113010000	1.26517
Q7TMF2	3'-5' exoribonuclease 1	Eri1	39.493	64720000	44422000	1.26497
Q99NB8	Ubiquilin-4	Ubqln4	63.505	84275000	60354000	1.26496
Q9CXT8	Mitochondrial-processing peptidase subunit beta	Pmpcb	54.614	619270020	382900000	1.26465
Q04690	Neurofibromin	Nf1	319.59	52723000	31339000	1.26437
Q9CWT6	Probable ATP-dependent RNA helicase DDX28	Ddx28	59.514	11949000	9299800	1.26425
Q8VE97	Serine/arginine-rich splicing factor 4	Srsf4	55.979	42050000	32130000	1.26395
A2BE28	Ribosomal biogenesis protein LAS1L	Las1l	89.413	88790000	65041000	1.26346
Q5U430	E3 ubiquitin-protein ligase UBR3	Ubr3	212.75	17227000	9935500	1.26323
Q9JJ78	Lymphokine-activated killer T-cell-originated protein kinase	Pbk	36.744	325790016	255420000	1.26277
Q8K2Y7	39S ribosomal protein L47, mitochondrial	Mrpl47	29.725	47052000	37328000	1.26266
P63328	Serine/threonine-protein phosphatase 2B catalytic subunit alpha isoform	Ppp3ca	58.643	497720000	436590016	1.2618
Q9JHQ5	Leucine zipper transcription factor-like protein 1	Lztfl1	34.773	95815000	74479000	1.26165
Q8BFZ9	Erlin-2	Erlin2	37.872	771009980	490780000	1.26143
Q9R0U0	Serine/arginine-rich splicing factor 10	Srsf10	31.3	352780000	257680000	1.26116
Q64511	DNA topoisomerase 2-beta	Top2b	181.91	618969980	428260000	1.25989
Q01320	DNA topoisomerase 2-alpha	Top2a	172.79	3513799940	2824900100	1.2594
Q9D071	MMS19 nucleotide excision repair protein homolog	Mms19	113.09	105960000	80299000	1.25921
Q9R0E1	Procollagen-lysine,2-oxoglutarate 5-dioxygenase 3	Plod3	84.921	723870020	741640000	1.25907
Q9D6T0	Nitric oxide synthase-interacting protein	Nosip	33.209	99177000	65627000	1.25892
P54103	DnaJ homolog subfamily C member 2	Dnajc2	71.721	405680000	267840000	1.25875
Q9QXB9	Developmentally-regulated GTP-binding protein 2	Drg2	40.718	838230020	657150020	1.25865
Q9R0X0	Mediator of RNA polymerase II transcription subunit 20	Med20	23.192	70750000	53230000	1.25856
Q8BKI2	Trinucleotide repeat-containing gene 6B protein	Tnrc6b	191.96	31055000	22780000	1.25804
Q9CRC8	Leucine-rich repeat-containing protein 40	Lrrc40	68.075	443950016	294140000	1.25777
Q8BW96	Calcium/calmodulin-dependent protein kinase type 1D	Camk1d	42.918	32931000	23908000	1.25767
Q3TH73	Protein tweety homolog 2	Ttyh2	59.007	39903000	28991000	1.25713
Q8CF89	TGF-beta-activated kinase 1 and MAP3K7-binding protein 1	Tab1	54.616	90870000	120570000	1.2568
Q9QYB1	Chloride intracellular channel protein 4	Clic4	28.729	2006899970	1429799940	1.25586
Q8BK75	Elongator complex protein 6	Elp6	29.326	80755000	39612000	1.25485
Q5SFM8	RNA-binding protein 27	Rbm27	118.55	74040000	65572000	1.25354
Q6P4S6	Serine/threonine-protein kinase SIK3	Sik3	145.78	43936000	28024000	1.25313
A2APB8	Targeting protein for Xklp2	Tpx2	85.893	119660000	72785000	1.25277
P15379	CD44 antigen	Cd44	85.616	40145000	32276000	1.25276
Q9CZH3	Proteasome assembly chaperone 3	Psmg3	13.331	48617000	30321000	1.25178
Q9CQF3	Cleavage and polyadenylation specificity factor subunit 5	Nudt21	26.24	601420030	454120000	1.25136
P61226	Ras-related protein Rap-2b	Rap2b	20.504	29111000	21487000	1.25067
Q8C1Y8	Vacuolar fusion protein CCZ1 homolog	Ccz1	55.504	79963000	61547000	1.25044
Q99LI2	Chloride channel CLIC-like protein 1	Clcc1	60.621	52934000	37423000	1.25036
Q3V009	Transmembrane emp24 domain-containing protein 1	Tmed1	25.262	53310000	39704000	1.25033
Q9QWY8	Arf-GAP with SH3 domain, ANK repeat and PH domain-containing protein 1	Asap1	127.42	623329980	563369980	1.2502
Q9JIX8	Apoptotic chromatin condensation inducer in the nucleus	Acin1	150.72	544470020	387180000	1.24958
P26350	Prothymosin alpha	Ptma	12.254	182260000	130040000	1.24945
Q9QYL7	Activator of basal transcription 1	Abt1	30.658	37859000	25392000	1.24886
P51175	Protoporphyrinogen oxidase	Ppox	50.87	16345000	11407000	1.24839
P97329	Kinesin-like protein KIF20A	Kif20a	99.875	197460000	148500000	1.2481
Q9DC61	Mitochondrial-processing peptidase subunit alpha	Pmpca	58.278	219890000	164780000	1.24802
P62748	Hippocalcin-like protein 1	Hpcal1	22.338	616529980	431590016	1.24751
P19973	Lymphocyte-specific protein 1	Lsp1	36.713	11399000	5857500	1.24737
P31938	Dual specificity mitogen-activated protein kinase kinase 1	Map2k1	43.474	290049984	201650000	1.24715
O08807	Peroxiredoxin-4	Prdx4	31.052	4423199700	3563000060	1.24712
Q62376	U1 small nuclear ribonucleoprotein 70 kDa	Snrnp70	51.991	849500030	599859970	1.24688
Q99K48	Non-POU domain-containing octamer-binding protein	Nono	54.54	3099099900	2221499900	1.24639
P61327	Protein mago nashi homolog	Magoh	17.163	1235699970	885900030	1.24583
Q80WE4	Kinesin-like protein KIF20B	Kif20b	203.51	68495000	43054000	1.24502
Q8R3Q6	Coiled-coil domain-containing protein 58	Ccdc58	16.665	29018000	21096000	1.24479
P83917	Chromobox protein homolog 1	Cbx1	21.418	133620000	95544000	1.24471
Q8K0C4	Lanosterol 14-alpha demethylase	Cyp51a1	56.775	1291800060	897440000	1.24462
Q8BM55	Transmembrane protein 214	Tmem214	76.429	427409984	312320000	1.24384
Q8C561	LMBR1 domain-containing protein 2	Lmbrd2	81.1	23200000	17198000	1.24377
Q9D0D5	General transcription factor IIE subunit 1	Gtf2e1	49.593	91762000	61700000	1.24373
Q8C9B9	Death-inducer obliterator 1	Dido1	247.17	25728000	19586000	1.24358
Q62073	Mitogen-activated protein kinase kinase kinase 7	Map3k7	64.227	23188000	16943000	1.24344
Q6ZPU9	KIF1-binding protein	Kif1bp	71.051	205840000	149460000	1.24341
Q9CPT3	N-acylneuraminate-9-phosphatase	Nanp	27.808	16626000	10075000	1.24309
Q99KU0	Vacuole membrane protein 1	Vmp1	45.96	66439000	53141000	1.24262
Q3U9G9	Lamin-B receptor	Lbr	71.439	1220899970	836440000	1.24253
Q68FF6	ARF GTPase-activating protein GIT1	Git1	85.299	80795000	52940000	1.24228
Q8BMP6	Golgi resident protein GCP60	Acbd3	60.18	218410000	152680000	1.24221
Q8BL66	Early endosome antigen 1	Eea1	160.91	86111000	64676000	1.24154
Q99LD9	Translation initiation factor eIF-2B subunit beta	Eif2b2	38.897	263150000	184730000	1.24153
Q8CC88	von Willebrand factor A domain-containing protein 8	Vwa8	213.42	76222000	50671000	1.2413
P46664	Adenylosuccinate synthetase isozyme 2	Adss	50.02	1786800000	1254899970	1.24117
Q6PER3	Microtubule-associated protein RP/EB family member 3	Mapre3	31.966	103130000	72958000	1.24111
Q99L85	Elongator complex protein 5	Elp5	33.497	71527000	60705000	1.24099
Q8R3L2	Transcription factor 25	Tcf25	76.684	49125000	33802000	1.24079
P46978	Dolichyl-diphosphooligosaccharide--protein glycosyltransferase subunit STT3A	Stt3a	80.597	1037200000	722990020	1.24063
O08709	Peroxiredoxin-6	Prdx6	24.87	2423500030	1697699970	1.24013
Q61846	Maternal embryonic leucine zipper kinase	Melk	72.728	34547000	26121000	1.23988
P67984	60S ribosomal protein L22	Rpl22	14.759	2368600060	1708400000	1.23983
Q8BZQ7	Anaphase-promoting complex subunit 2	Anapc2	95.306	75499000	53539000	1.23973
P97454	Mothers against decapentaplegic homolog 5	Smad5	52.172	24112000	13652000	1.23853
Q8BNI4	Derlin-2	Derl2	27.639	60511000	40643000	1.23841
Q9WU84	Copper chaperone for superoxide dismutase	Ccs	28.911	150940000	166800000	1.23824
Q9D2E2	Target of EGR1 protein 1	Toe1	56.87	133760000	91927000	1.23787
P52825	Carnitine O-palmitoyltransferase 2, mitochondrial	Cpt2	73.98	67613000	45646000	1.23779
O35280	Serine/threonine-protein kinase Chk1	Chek1	54.381	46054000	41201000	1.23761
Q8BJS4	SUN domain-containing protein 2	Sun2	81.604	604160000	427729984	1.23652
Q9R0Q9	Mannose-P-dolichol utilization defect 1 protein	Mpdu1	26.497	28404000	19621000	1.23599
Q921F4	Heterogeneous nuclear ribonucleoprotein L-like	Hnrnpll	64.124	1125699970	733070020	1.23553
P70388	DNA repair protein RAD50	Rad50	153.49	337200000	245610000	1.2353
Q80XP8	Protein FAM76B	Fam76b	38.555	21083000	13515000	1.23501
F6ZDS4	Nucleoprotein TPR	Tpr	273.99	1007200000	782600000	1.23496
Q60596	DNA repair protein XRCC1	Xrcc1	68.97	19882000	15071000	1.23492
Q9Z1Z0	General vesicular transport factor p115	Uso1	106.98	1071900030	780350020	1.23426
Q99KK9	Probable histidine--tRNA ligase, mitochondrial	Hars2	56.985	79678000	56760000	1.2341
Q06180	Tyrosine-protein phosphatase non-receptor type 2	Ptpn2	47.36	288470016	206370000	1.23385
Q9QWF0	Chromatin assembly factor 1 subunit A	Chaf1a	101.93	194560000	150510000	1.23373
Q9Z204	Heterogeneous nuclear ribonucleoproteins C1/C2	Hnrnpc	34.384	3915200000	2687300100	1.23347
Q62523	Zyxin	Zyx	60.545	478340000	357609984	1.23317
Q80YV3	Transformation/transcription domain-associated protein	Trrap	291.55	112450000	102960000	1.23305
Q6ZQ03	Formin-binding protein 4	Fnbp4	111.24	18906000	13455000	1.23268
Q91VA6	Polymerase delta-interacting protein 2	Poldip2	41.87	171080000	137920000	1.23253
Q8C3S2	Transport and Golgi organization protein 6 homolog	Tango6	118.73	59296000	28693000	1.23247
P70404	Isocitrate dehydrogenase [NAD] subunit gamma 1, mitochondrial	Idh3g	42.785	447200000	313440000	1.23241
Q07113	Cation-independent mannose-6-phosphate receptor	Igf2r	273.81	782680000	521809984	1.23223
Q8BZM1	Glomulin	Glmn	67.755	87659000	63378000	1.232
Q80TN5	Palmitoyltransferase ZDHHC17	Zdhhc17	72.62	15686000	12972000	1.23194
Q8CH18	Cell division cycle and apoptosis regulator protein 1	Ccar1	132.06	319609984	238400000	1.2315
Q9JIM1	Equilibrative nucleoside transporter 1	Slc29a1	50.192	158810000	121690000	1.23136
Q80TP3	E3 ubiquitin-protein ligase UBR5	Ubr5	308.35	207460000	182750000	1.23118
Q62074	Protein kinase C iota type	Prkci	68.203	266360000	185240000	1.23101
Q9CYR6	Phosphoacetylglucosamine mutase	Pgm3	59.452	85466000	54907000	1.23089
P15307	Proto-oncogene c-Rel	Rel	64.959	38461000	32944000	1.23088
Q9EPK6	Nucleotide exchange factor SIL1	Sil1	52.429	16494000	11502000	1.23072
Q8VE80	THO complex subunit 3	Thoc3	38.737	119120000	94147000	1.2305
Q9EPK7	Exportin-7	Xpo7	123.81	355300000	405769984	1.23021
Q9CZB0	Succinate dehydrogenase cytochrome b560 subunit, mitochondrial	Sdhc	18.382	140690000	83349000	1.23018
Q9CPV5	Polyamine-modulated factor 1	Pmf1	23.121	32484000	27108000	1.23
Q9EQC5	N-terminal kinase-like protein	Scyl1	89.159	503009984	365340000	1.22969
Q9CQ60	6-phosphogluconolactonase	Pgls	27.254	501880000	372009984	1.22956
Q9Z2A7	Diacylglycerol O-acyltransferase 1	Dgat1	56.789	18633000	15022000	1.22826
Q3UA06	Pachytene checkpoint protein 2 homolog	Trip13	48.376	367870016	262210000	1.22808
Q9D824	Pre-mRNA 3'-end-processing factor FIP1	Fip1l1	64.958	173230000	135840000	1.22799
Q61183	Poly(A) polymerase alpha	Papola	82.308	193610000	144130000	1.22782
Q9JHW4	Selenocysteine-specific elongation factor	Eefsec	63.538	144420000	99113000	1.2277
Q8BJ03	Cytochrome c oxidase assembly protein COX15 homolog	Cox15	45.852	47754000	29911000	1.22714
Q8CG47	Structural maintenance of chromosomes protein 4	Smc4	146.89	2315200000	1813799940	1.22626
Q8CDN6	Thioredoxin-like protein 1	Txnl1	32.237	2995200000	2186500100	1.22624
Q9Z0R9	Fatty acid desaturase 2	Fads2	52.387	330190016	225410000	1.22599
Q8BZF8	Phosphoglucomutase-like protein 5	Pgm5	62.219	22299000	16549000	1.22548
P28271	Cytoplasmic aconitate hydratase	Aco1	98.124	739980030	554940030	1.22545
Q9CPN8	Insulin-like growth factor 2 mRNA-binding protein 3	Igf2bp3	63.574	445740000	331489984	1.22539
Q91WK0	Leucine-rich repeat flightless-interacting protein 2	Lrrfip2	47.147	8897600	6479700	1.22532
P68369	Tubulin alpha-1A chain	Tuba1a	50.135	3345400060	2419500030	1.2251
Q9EPU4	Cleavage and polyadenylation specificity factor subunit 1	Cpsf1	160.82	268830016	217580000	1.22498
Q9D023	Mitochondrial pyruvate carrier 2	Mpc2	14.286	77175000	63460000	1.22457
A2AJ15	Endoplasmic reticulum mannosyl-oligosaccharide 1,2-alpha-mannosidase	Man1b1	75.149	23722000	20440000	1.22451
Q9Z2U0	Proteasome subunit alpha type-7	Psma7	27.855	3477499900	2437299970	1.2245
Q99J62	Replication factor C subunit 4	Rfc4	39.866	636969980	431849984	1.2241
Q9QWT9	Kinesin-like protein KIFC1	Kifc1	74.152	317249984	329809984	1.22386
Q9DBE8	Alpha-1,3/1,6-mannosyltransferase ALG2	Alg2	47.404	103230000	100200000	1.22363
Q99JN2	Kelch-like protein 22	Klhl22	71.686	24669000	49155000	1.22359
P48377	MHC class II regulatory factor RFX1	Rfx1	103.71	45510000	41553000	1.22321
P52479	Ubiquitin carboxyl-terminal hydrolase 10	Usp10	87.021	181170000	118220000	1.22321
Q9Z108	Double-stranded RNA-binding protein Staufen homolog 1	Stau1	53.924	258270000	179900000	1.22308
Q9WVS8	Mitogen-activated protein kinase 7	Mapk7	87.732	13463000	10216000	1.22279
Q9JKN1	Zinc transporter 7	Slc30a7	41.789	47520000	27962000	1.22217
Q9EPJ9	ADP-ribosylation factor GTPase-activating protein 1	Arfgap1	45.288	210200000	179910000	1.22182
P60060	Protein transport protein Sec61 subunit gamma	Sec61g	7.7412	135050000	102690000	1.2212
O54940	BCL2/adenovirus E1B 19 kDa protein-interacting protein 2	Bnip2	37.768	18963000	13803000	1.22114
P30681	High mobility group protein B2	Hmgb2	24.162	924220030	702449980	1.22081
Q9WUD8	Fas apoptotic inhibitory molecule 1	Faim	20.201	15621000	14046000	1.22061
Q99LC8	Translation initiation factor eIF-2B subunit alpha	Eif2b1	33.816	407289984	242660000	1.22041
Q9CQS9	HAUS augmin-like complex subunit 2	Haus2	26.839	11900000	10003000	1.22018
Q9WUQ2	Prolactin regulatory element-binding protein	Preb	45.437	104030000	88860000	1.22017
Q80TM9	Nischarin	Nisch	175.01	194150000	95538000	1.21999
O35083	1-acyl-sn-glycerol-3-phosphate acyltransferase alpha	Agpat1	31.709	20126000	14329000	1.21991
Q8VI84	Nucleolar complex protein 3 homolog	Noc3l	93.21	127540000	110850000	1.21947
P83093	Stromal interaction molecule 2	Stim2	83.924	23940000	14039000	1.21908
Q61749	Translation initiation factor eIF-2B subunit delta	Eif2b4	57.624	265710000	180630000	1.21871
Q3B7Z2	Oxysterol-binding protein 1	Osbp	88.796	465400000	336260000	1.21838
Q60862	Origin recognition complex subunit 2	Orc2	65.893	24438000	29033000	1.21813
Q91VM9	Inorganic pyrophosphatase 2, mitochondrial	Ppa2	38.114	98741000	183710000	1.21743
Q8BHC4	Dephospho-CoA kinase domain-containing protein	Dcakd	26.476	296649984	230160000	1.21732
Q9D2X5	MAU2 chromatid cohesion factor homolog	Mau2	69.579	33573000	20456000	1.21678
Q56A08	G patch domain and KOW motifs-containing protein	Gpkow	53.831	59253000	49695000	1.2166
Q64520	Guanylate kinase	Guk1	21.918	28173000	20592000	1.21654
Q8K4P0	pre-mRNA 3' end processing protein WDR33	Wdr33	145.27	89994000	79126000	1.21653
Q9D0F6	Replication factor C subunit 5	Rfc5	38.096	430209984	362900000	1.21606
P49722	Proteasome subunit alpha type-2	Psma2	25.926	1334200060	825100030	1.21567
Q9D8N0	Elongation factor 1-gamma	Eef1g	50.06	10188999700	7178200100	1.21513
Q80YV2	Nuclear-interacting partner of ALK	Zc3hc1	55.196	95219000	66643000	1.21442
P41216	Long-chain-fatty-acid--CoA ligase 1	Acsl1	77.951	283769984	213860000	1.21408
Q80Y17	Lethal(2) giant larvae protein homolog 1	Llgl1	112.62	178100000	125760000	1.21343
Q8CGK3	Lon protease homolog, mitochondrial	Lonp1	105.84	1662400000	1052099970	1.2133
Q91VR7	Microtubule-associated proteins 1A/1B light chain 3A	Map1lc3a	14.272	277800000	177000000	1.21306
Q8R060	Protein zwilch homolog	Zwilch	66.839	140530000	141640000	1.21214
Q61164	Transcriptional repressor CTCF	Ctcf	83.745	58717000	36445000	1.21211
Q05CL8	La-related protein 7	Larp7	64.802	343729984	283830016	1.21177
Q9R207	Nibrin	Nbn	83.794	66821000	54323000	1.21105
P97304	DNA-directed RNA polymerases I and III subunit RPAC2	Polr1d	15.072	29584000	24246000	1.21099
P47809	Dual specificity mitogen-activated protein kinase kinase 4	Map2k4	44.113	141670000	106910000	1.21095
Q9DB40	Mediator of RNA polymerase II transcription subunit 27	Med27	35.297	14382000	10517000	1.21095
Q99LJ0	CTTNBP2 N-terminal-like protein	Cttnbp2nl	69.84	15165000	8910900	1.2108
Q9DAR7	m7GpppX diphosphatase	Dcps	38.988	557769980	442390016	1.21067
Q80U78	Pumilio homolog 1	Pum1	126.62	65352000	46082000	1.2106
Q9CSH3	Exosome complex exonuclease RRP44	Dis3	108.84	1943699970	1376000000	1.21052
Q91VC9	Growth hormone-inducible transmembrane protein	Ghitm	37.275	120540000	101980000	1.20975
Q9D666	SUN domain-containing protein 1	Sun1	101.98	99646000	75364000	1.20975
Q3UV70	[Pyruvate dehydrogenase [acetyl-transferring]]-phosphatase 1, mitochondrial	Pdp1	61.18	19074000	14534000	1.20966
Q9CQF0	39S ribosomal protein L11, mitochondrial	Mrpl11	20.68	77547000	51564000	1.20948
Q9DBR3	Armadillo repeat-containing protein 8	Armc8	75.363	82101000	41020000	1.20894
Q8BUK6	Protein Hook homolog 3	Hook3	83.217	198070000	149480000	1.20894
Q9DBY8	Nuclear valosin-containing protein-like	Nvl	94.475	174860000	120170000	1.20872
Q7TNV0	Protein DEK	Dek	43.158	890329980	586670020	1.20846
Q00493	Carboxypeptidase E	Cpe	53.255	74598000	56862000	1.20804
Q8K1C9	Leucine-rich repeat-containing protein 41	Lrrc41	88.179	11333000	7891300	1.20767
Q3TXU5	Deoxyhypusine synthase	Dhps	40.642	71282000	64110000	1.20732
O08856	RNA polymerase II elongation factor ELL	Ell	67.146	38410000	31697000	1.20696
Q8CFI0	E3 ubiquitin-protein ligase NEDD4-like	Nedd4l	115.42	392240000	220400000	1.20688
Q8BGC0	HIV Tat-specific factor 1 homolog	Htatsf1	86.239	131640000	241910000	1.20674
Q61687	Transcriptional regulator ATRX	Atrx	278.58	283889984	217130000	1.20672
P46938	Transcriptional coactivator YAP1	Yap1	52.383	36274000	28729000	1.20667
Q9Z2Z6	Mitochondrial carnitine/acylcarnitine carrier protein	Slc25a20	33.026	116340000	86128000	1.20629
Q8K339	DNA/RNA-binding protein KIN17	Kin	44.721	79244000	61866000	1.20613
Q80UP5	Ankyrin repeat domain-containing protein 13A	Ankrd13a	67.177	26717000	18541000	1.20557
O70439	Syntaxin-7	Stx7	29.82	174590000	139760000	1.2055
O08547	Vesicle-trafficking protein SEC22b	Sec22b	24.74	1240300030	850729980	1.20546
Q60996	Serine/threonine-protein phosphatase 2A 56 kDa regulatory subunit gamma isoform	Ppp2r5c	60.824	36901000	31957000	1.20536
Q99JY0	Trifunctional enzyme subunit beta, mitochondrial	Hadhb	51.386	854889980	658440000	1.20492
Q3TYX3	SET and MYND domain-containing protein 5	Smyd5	47.095	100490000	93160000	1.20469
Q9Z210	Peroxisomal membrane protein 11B	Pex11b	28.709	17208000	15306000	1.20454
P35123	Ubiquitin carboxyl-terminal hydrolase 4	Usp4	108.34	488820000	393700000	1.20454
P10107	Annexin A1	Anxa1	38.734	16618999800	12037999600	1.20446
Q8VD04	GRIP1-associated protein 1	Gripap1	92.714	29071000	21212000	1.20444
O35326	Serine/arginine-rich splicing factor 5	Srsf5	30.891	599190020	443750016	1.20422
Q91WG4	Elongator complex protein 2	Elp2	93.092	341100000	267750000	1.20391
O35638	Cohesin subunit SA-2	Stag2	141.28	125340000	96123000	1.20356
Q91WS0	CDGSH iron-sulfur domain-containing protein 1	Cisd1	12.097	345320000	261250000	1.20335
Q6A026	Sister chromatid cohesion protein PDS5 homolog A	Pds5a	150.33	742300030	620579970	1.20295
P47758	Signal recognition particle receptor subunit beta	Srprb	29.579	799110020	602470020	1.20279
P22315	Ferrochelatase, mitochondrial	Fech	47.13	207860000	137200000	1.20267
P53995	Anaphase-promoting complex subunit 1	Anapc1	215.99	204360000	136380000	1.20265
Q9ESG9	Membrane-associated tyrosine- and threonine-specific cdc2-inhibitory kinase	Pkmyt1	54.052	4387599900	3523000060	1.20263
Q9WUK4	Replication factor C subunit 2	Rfc2	38.724	813030020	435729984	1.20213
Q99KG3	RNA-binding protein 10	Rbm10	103.49	2375200000	121420000	1.20204
Q9D3E6	Cohesin subunit SA-1	Stag1	144.44	197760000	134330000	1.20187
Q3V3R1	Monofunctional C1-tetrahydrofolate synthase, mitochondrial	Mthfd1l	105.73	2082499970	1473699970	1.20171
Q9Z127	Large neutral amino acids transporter small subunit 1	Slc7a5	55.872	348609984	256580000	1.20159
O55234	Proteasome subunit beta type-5	Psmb5	28.532	2615699970	1936700030	1.20149
Q8R080	G2 and S phase-expressed protein 1	Gtse1	78.751	15592000	11583000	1.20129
P61164	Alpha-centractin	Actr1a	42.613	761369980	529960000	1.2012
Q8VE88	Protein FAM114A2	Fam114a2	54.044	108370000	78169000	1.20117
Q08775	Runt-related transcription factor 2	Runx2	66.204	49054000	33598000	1.20109
Q9DB20	ATP synthase subunit O, mitochondrial	Atp5o	23.363	1292800000	796860030	1.20097
Q8VDP4	Cell cycle and apoptosis regulator protein 2	Ccar2	103	412000000	313830016	1.20086
P04117	Fatty acid-binding protein, adipocyte	Fabp4	14.65	208460000	145210000	1.20078
Q8VCA6	Transmembrane protein 161A	Tmem161a	54.014	24523000	17942000	1.20075
Q9QXN3	Activating signal cointegrator 1	Trip4	66.197	62529000	83385000	1.20068
Q6ZPY7	Lysine-specific demethylase 3B	Kdm3b	170.87	68866000	56022000	1.20064
P61087	Ubiquitin-conjugating enzyme E2 K	Ube2k	22.406	1455100030	1064600000	1.20054
Q60902	Epidermal growth factor receptor substrate 15-like 1	Eps15l1	99.307	289940000	230770000	1.20042
Q4KWH5	1-phosphatidylinositol 4,5-bisphosphate phosphodiesterase eta-1	Plch1	187.74	246010000	175510000	1.20026
Q9Z2L6	Multiple inositol polyphosphate phosphatase 1	Minpp1	54.537	40250000	202730000	1.20015
Q8BU30	Isoleucine--tRNA ligase, cytoplasmic	Iars	144.27	4027300100	2931699970	1.20005
Q8VHE0	Translocation protein SEC63 homolog	Sec63	87.869	610800000	440800000	1.20005
Q9D786	HAUS augmin-like complex subunit 5	Haus5	69.571	46786000	34900000	1.19988
O09106	Histone deacetylase 1	Hdac1	55.074	890849980	627769980	1.19985
Q9ET26	E3 ubiquitin-protein ligase RNF114	Rnf114	25.745	59128000	46083000	1.19985
P58389	Serine/threonine-protein phosphatase 2A activator	Ppp2r4	36.71	381790016	272860000	1.19975
Q6ZPF4	Formin-like protein 3	Fmnl3	117.17	141320000	138870000	1.19962
Q8BIQ5	Cleavage stimulation factor subunit 2	Cstf2	61.341	450600000	310260000	1.19952
Q8BVE8	Histone-lysine N-methyltransferase NSD2	Whsc1	152.25	12740000	11504000	1.19946
Q9JIK9	28S ribosomal protein S34, mitochondrial	Mrps34	25.826	44428000	29244000	1.19916
