# Supplementary material for: Autophagy deficiency promotes triple-negative breast cancer resistance to T cell-mediated cytotoxicity by blocking tenascin-C degradation
Source: Nat Commun. 2020 Jul 30;11:3806. doi: 10.1038/s41467-020-17395-y (PMC7393512; doi:10.1038/s41467-020-17395-y)
Supplement: Supplementary file 7 — Source Data [file 41467_2020_17395_MOESM7_ESM.xlsx]

## Sheet: Fig2a
immunocompetent BALB/c mice
Fig 2a Tumor volume (mm 3 )
	Days after tumor injection	4T1-WT mouse 1	4T1-WT mouse 2	4T1-WT mouse 3	4T1-WT mouse 4	4T1-WT mouse 5	4T1-WT mouse 6
	0	0	0	0	0	0	0
	3	30.208	5.819	6	0	7.8125	24.5055
	6	58.212	61.017	52.65	28.314	40.344	65.856
	9	91.238	106.742	93.775	65.6395	66.816	113.256
	12	128.44	172.062	168.683	98.838	125.023	141.398
	15	237.184	308.367	290.207	261.562	206.478	167.936
	18	383.818	710.073	461.93	438.427	591.988	311.214
	21	667.015	1000.47	778.856	630.991	862.227	724.198
	Days after tumor injection	4T1-Atg5KO#1 mouse 1	4T1-Atg5KO#1 mouse 2	4T1-Atg5KO#1 mouse 3	4T1-Atg5KO#1 mouse 4	4T1-Atg5KO#1 mouse 5	4T1-Atg5KO# mouse 6
	0	0	0	0	0	0	0
	3	6.615	11.4007	24.5188	14.196	29.4	11.875
	6	48.9985	87.552	53.958	53.802	27.136	32.256
	9	90.0375	177.956	123.576	131.584	66.825	73.9125
	12	204.007	269.495	209.524	155.031	219.64	250.905
	15	302.746	532.981	315	277.507	340.257	439.863
	18	622.725	866.851	749.112	483.952	622.725	805.776
	21	837.871	1305.97	1173.57	924.234	1035.07	1544.1

## Sheet: Fig.2d
immunocompetent BALB/c mice
Fig 2d Tumor volume (mm 3 )
	Days after tumor injection	4T1-WT isotype mouse 1	4T1-WT isotype mouse 2	4T1-WT isotype mouse 3	4T1-WT isotype mouse 4	4T1-WT isotype mouse 5	4T1-WT isotype mouse 6
	0	0	0	0	0	0	0
	3	0	0	0	0	0	0
	6	22.5815	45.606	93.7382	25.6828	22.2708	27.5651
	9	41.3043	55.0602	131.194	53.8815	95.25	73.2119
	12	88.7047	110.926	224.933	100.394	146.357	128.021
	15	136.028	179.07	324.071	186.04	185.113	199.67
	18	300.101	287.444	505.958	357.773	248.248	259.421
	Days after tumor injection	4T1-WT anti-PD1 mouse 1	4T1-WT anti-PD1 mouse 2	4T1-WT anti-PD1 mouse 3	4T1-WT anti-PD1 mouse 4	4T1-WT anti-PD1 mouse 5	4T1-WT anti-PD1 mouse 6
	0	0	0	0	0	0	0
	3	0	0	0	0	0	0
	6	72.5274	19.4153	36.3628	58.754	26.6742	26.1354
	9	69.629	49.7051	38.808	89.964	33.7662	45.0562
	12	24.336	62.5368	25.725	183.338	65.3072	44.8672
	15	0	56.5028	4	199.133	154.125	95.3346
	18	0	134.523	0	241.286	204.161	104.375

## Sheet: Fig.2f
immunocompetent BALB/c mice
Fig 2f Tumor volume (mm 3 )
	Days after tumor injection	4T1-Beclin1KO#2 isotype mouse 1	4T1-Beclin1KO#2 isotype mouse 2	4T1-Beclin1KO#2 isotype mouse 3	4T1-Beclin1KO#2 isotype mouse 4	4T1-Beclin1KO#2 isotype mouse 5	4T1-Beclin1KO#2 isotype mouse 6
	0	0	0	0	0	0	0
	3	0	0	0	0	0	0
	6	24.9595	67.7871	39.6408	73.1833	48.7578	57.0749
	9	66.5838	131.814	106.155	123.118	67.7655	89.9141
	12	129.318	219.415	183.858	198.047	120.93	160.585
	15	221.233	289.456	235.161	263.1	166.245	280.819
	18	331.204	487.695	369.808	509.837	312.103	722.903
	Days after tumor injection	4T1-Beclin1KO#2 anti-PD1 mouse 1	4T1-Beclin1KO#2 anti-PD1 mouse 2	4T1-Beclin1KO#2 anti-PD1 mouse 3	4T1-Beclin1KO#2 anti-PD1 mouse 4	4T1-Beclin1KO#2 anti-PD1 mouse 5	4T1-Beclin1KO#2 anti-PD1 mouse 6
	0	0	0	0	0	0	0
	3	0	0	0	0	0	0
	6	49.5334	56.3626	61.2563	58.901	35.2508	56.9922
	9	93.5584	72.5682	79.35	71.1865	75.6972	105.844
	12	118.076	125.7	150.56	172.651	127.456	189.127
	15	87.4739	186.196	232.126	304.348	130.187	246.864
	18	109.242	444.221	287.475	519.094	172.788	421.403

## Sheet: Fig.2h
immunocompetent BALB/c mice
Fig 2h Tumor volume (mm 3 )
	Days after tumor injection	4T1-WT isotype mouse 1	4T1-WT isotype mouse 2	4T1-WT isotype mouse 3	4T1-WT isotype mouse 4	4T1-WT isotype mouse 5	4T1-WT isotype mouse 6	4T1-WT isotype mouse7	4T1-WT isotype mouse 8
	0	0	0	0	0	0	0	0	0
	4	17.19	23.54	16.25	20	24.58	23.69	21.62	15
	7	46.28	66.56	57.04	69.97	86.53	52.49	53.66	31.57
	10	84.13	92.78	109.25	101.43	240.12	121.01	91.24	69
	14	231.01	274.43	248.51	276.77	412.7	366.45	280.17	224.57
	Days after tumor injection	4T1-WT anti-PDL1 mouse 1	4T1-WT anti-PDL1 mouse 2	4T1-WT anti-PDL1 mouse 3	4T1-WT anti-PDL1 mouse 4	4T1-WT anti-PDL1 mouse 5	4T1-WT anti-PDL1 mouse 6	4T1-WT anti-PDL1 mouse7	4T1-WT anti-PDL1 mouse 8
	0	0	0	0	0	0	0	0	0
	4	30.456	23.8875	15.979	14.0625	25.1125	22.016	18.259	27.3885
	7	52.038	50.336	35.378	32.1935	64.827	66.825	49.923	107.892
	10	102.752	70.272	54.5455	77.658	126.514	113.438	64.8	165.584
	14	184.512	133.28	97.5375	123.75	287.086	178.596	111.25	247.096

## Sheet: Fig.2k
immunocompetent BALB/c mice
Fig 2k Tumor volume (mm 3 )
	Days after tumor injection	4T1-Atg5KO#1 isotype mouse 1	4T1-Atg5KO#1 isotype mouse 2	4T1-Atg5KO#1 isotype mouse 3	4T1-Atg5KO#1 isotype mouse 4	4T1-Atg5KO#1 isotype mouse 5	4T1-Atg5KO#1 isotype mouse 6	4T1-Atg5KO#1 isotype mouse7	4T1-Atg5KO#1 isotype mouse 8
	0	0	0	0	0	0	0	0	0
	4	10.9375	24.986	23.976	20.992	18.9225	21.4455	15	19.7005
	7	49.368	75.903	96.9105	56.5607	65.7434	106.844	42.3671	49.5895
	10	143.688	167.994	252.486	209.306	198.611	213.919	151.209	133.383
	14	451.231	412.175	509.696	492.31	501.362	446.998	337.299	325.468
	Days after tumor injection	4T1-Atg5KO#1 anti-PDL1 mouse 1	4T1-Atg5KO#1 anti-PDL1 mouse 2	4T1-Atg5KO#1 anti-PDL1 mouse 3	4T1-Atg5KO#1 anti-PDL1 mouse 4	4T1-Atg5KO#1 anti-PDL1 mouse 5	4T1-Atg5KO#1 anti-PDL1 mouse 6	4T1-Atg5KO#1 anti-PDL1 mouse7	4T1-Atg5KO#1 anti-PDL1 mouse 8
	0	0	0	0	0	0	0	0	0
	4	13	11	17.64	27.5625	17.1875	11.875	14.0625	20.25
	7	39.401	91.0832	64.8	67.8182	45.5594	38.2203	83.942	68.85
	10	107.738	217.587	125.537	191.93	172.31	114.678	223.767	205.768
	14	339.17	426.49	314.237	354.442	403.164	214.746	498.506	404.6

## Sheet: Fig.3b
Fig.3b

## Sheet: Fig.3d
Fig.3d

## Sheet: Fig 3e
immunocompetent BALB/c mice
Fig 3e Tumor volume (mm 3 )
	Days after tumor injection	4T1-Atg5KO#1 ctrl mouse 1	4T1-Atg5KO#1 ctrl mouse 2	4T1-Atg5KO#1 ctrl mouse 3	4T1-Atg5KO#1 ctrl mouse 4	4T1-Atg5KO#1 ctrl mouse 5
	0	0	0	0	0	0
	3	0	0	0	0	0
	6	24.5	6	22.5	1	4
	9	62.775	20.25	90.75	10	48
	12	45.6475	45.9375	173.4	46.93	106.641
	15	117.375	242.938	258.57	109.44	272.214
	18	284.656	379.688	408.497	210.25	419.904
	21	524.264	713.543	668.165	435.342	902.956
	25	802.568	918.09	964.059	679.15	1184.13
	27	986.164	1081.93	1118.72	784.179	1332.33
	Days after tumor injection	4T1-Atg5KO#1 TNC KO mouse 1	4T1-Atg5KO#1 TNC KO mouse 2	4T1-Atg5KO#1 TNC KO mouse 3	4T1-Atg5KO#1 TNC KO mouse 4	4T1-Atg5KO#1 TNC KO mouse 5
	0	0	0	0	0	0
	3	0	0	0	0	0
	6	15	7	23.275	15.75	2.5
	9	20.384	20.25	100.92	50.625	12
	12	33.28	41.8275	197.73	81.9315	15.876
	15	50.653	65.8125	290.4	159.79	42.284
	18	94.464	158.438	321.048	242.76	99.846
	21	143.688	239.062	689.062	445.28	147.456
	25	265.88	393.762	971.919	627.264	221.088
	27	318.816	501.642	1120.04	760.725	275.354

## Sheet: Fig.4a
Fig.4a

## Sheet: Fig.4b
Fig.4b

[truncated: 43 more sheets: Fig.4c, Fig4d, Fig4f, Fig 4h, Fig.5a, Fig5b, Fig5c, Fig5d, Fig5e, Fig5f, Fig.6a, Fig6c, Fig6d, Fig6e, Fig9a, Fig. 9c, Supplementary Fig 2a, Supplementary Fig 2b, Supplementary Fig. 2c, Supplementary Fig. 2d …]
